# Supplementary material for: Localization and Functional Analysis of CtLTP8, an Extracellular Vesicle Protein That Enhances Resistance to Botrytis cinerea in Safflower
Source: Plants (Basel). 2026 May 16;15(10):1527. doi: 10.3390/plants15101527 (PMC13210472; doi:10.3390/plants15101527)
Supplement: Supplementary file 1 [file plants-15-01527-s001.zip]

Archive with 6 entries (6 files):
- Supplementary Figure S1. Linkage disequilibrium block analysis of SNP loci.pdf
- Supplementary Figure S2. Construction of the safflower CtLTP8 transgenic vector and screening of positive transgenic plants.pdf
- Supplementary Table S1 Protein parameters of LTP gene family.xlsx
- Supplementary Table S2 AWF conductivity increase value.xlsx
- Supplementary Table S3 Classification of CtEV proteins.xlsx
- Supplementary Table S4 Primers.xlsx
