# Supplementary material for: Localization and Functional Analysis of CtLTP8, an Extracellular Vesicle Protein That Enhances Resistance to Botrytis cinerea in Safflower
Source: Plants (Basel). 2026 May 16;15(10):1527. doi: 10.3390/plants15101527 (PMC13210472; doi:10.3390/plants15101527)
Supplement: Supplementary file 1 [file plants-15-01527-s001.zip › Supplementary Table S1 Protein parameters of LTP gene family.xlsx]

## Sheet: 1
Supplementary Table S1 protein Parameters of LTP gene family
Sequence ID	IDs	Number of Amino Acid	Molecular Weight	Theoretical pI	Instability Index	Aliphatic Index	Grand Average of Hydropathicity
CtAH01T0015800.1	CtLTP1	112	11719.8	9.37	55.79	68.12	0.071
CtAH01T0042700.1	CtLTP2	103	11030.8	7.51	54.05	73.98	-0.054
CtAH01T0111600.1	CtLTP3	103	10984.7	6.01	48.76	90.1	0.149
CtAH01T0164100.1	CtLTP4	226	24114.8	8.9	56.17	87.52	-0.022
CtAH02T0005100.1	CtLTP5	130	13643.2	8.79	29.35	110.23	0.448
CtAH02T0005200.1	CtLTP6	130	13643.2	8.79	29.35	110.23	0.448
CtAH02T0005400.1	CtLTP7	162	16370.8	8.87	46.19	128.21	0.841
CtAH02T0180100.1	CtLTP8	184	19128.4	9.69	53.85	83.91	0.015
CtAH03T0018600.1	CtLTP9	104	10927	9.38	36.57	80.87	0.347
CtAH03T0070700.1	CtLTP10	140	15008.6	8.59	33.9	82.86	0.103
CtAH03T0071000.1	CtLTP11	155	17040.7	7.47	39.42	81.81	-0.041
CtAH03T0107800.1	CtLTP12	182	18037	6.01	51.09	91.81	0.565
CtAH03T0285800.1	CtLTP13	317	35552.7	8.06	26.47	94.64	-0.159
CtAH03T0291400.1	CtLTP14	111	11796.2	9.02	53.71	98.29	0.485
CtAH03T0291500.1	CtLTP15	93	10047	9.1	38.92	108.92	0.44
CtAH03T0291700.1	CtLTP16	109	11640	9.02	54.52	97.43	0.435
CtAH03T0291900.1	CtLTP17	140	15222.1	10.01	64.89	87.14	0.018
CtAH04T0189500.1	CtLTP18	118	13243	9.14	35.2	99.15	0.116
CtAH04T0189600.1	CtLTP19	147	16515.9	7.96	39.28	96.05	0.325
CtAH04T0252400.1	CtLTP20	185	19147	6.68	51.69	81.3	0.168
CtAH05T0031100.1	CtLTP21	237	24766	9.37	54.48	112.15	0.305
CtAH05T0119400.1	CtLTP22	373	43096.6	8.31	68.19	71.31	-0.848
CtAH05T0119500.1	CtLTP23	243	28494.2	7.02	74.55	61.4	-0.994
CtAH05T0119800.1	CtLTP24	177	20429.8	8.86	67.84	59.55	-1.019
CtAH05T0120000.1	CtLTP25	497	57372.6	5.85	70.58	58.23	-1.104
CtAH05T0120100.1	CtLTP26	311	35547.4	6.28	67.73	63.95	-1.041
CtAH05T0179400.1	CtLTP27	165	18075	8.67	65.31	93.33	0.172
CtAH06T0074500.1	CtLTP28	303	30779.4	6.03	64.41	66.3	-0.052
CtAH06T0119600.1	CtLTP29	199	21602.7	4.87	52.7	87.29	0.042
CtAH06T0119700.1	CtLTP30	126	12872	8.14	49.49	94.52	0.441
CtAH06T0141400.1	CtLTP31	113	12201.4	8.62	31.77	84.51	0.363
CtAH06T0141500.1	CtLTP32	134	14482.9	7.52	33.94	91.64	0.24
CtAH06T0172800.1	CtLTP33	151	16373.3	8.96	27.61	85.23	0.131
CtAH07T0143500.1	CtLTP34	247	26842.2	9.31	33.91	85.75	-0.283
CtAH08T0012300.1	CtLTP35	218	23535.3	9.43	33.36	82.8	-0.179
CtAH08T0049400.1	CtLTP36	118	12239.4	8.06	32.67	82.8	0.197
CtAH08T0102900.1	CtLTP37	278	30515.3	9.2	57.69	82.12	-0.364
CtAH08T0155700.1	CtLTP38	96	10373.2	8.8	55.26	87.5	0.29
CtAH08T0155800.1	CtLTP39	94	10487.4	8.55	48.19	94.26	0.377
CtAH08T0237300.1	CtLTP40	167	16688	6.01	54.79	87.01	0.264
CtAH09T0199600.1	CtLTP41	216	21795	5.58	49.76	76.39	0.25
CtAH09T0292600.1	CtLTP42	228	24038.7	5.84	56.58	83.42	0.202
CtAH10T0003800.2	CtLTP43	249	25657	8.82	46.03	79.52	0.233
CtAH10T0003900.1	CtLTP44	122	12532.7	8.63	45.45	84.75	0.449
CtAH10T0004100.1	CtLTP45	134	14057.1	8.93	34.39	72.09	-0.151
CtAH10T0004300.1	CtLTP46	108	11071.1	8.82	46.6	99.26	0.643
CtAH10T0004400.1	CtLTP47	116	11638.6	8.78	40.01	84.91	0.433
CtAH10T0012600.1	CtLTP48	159	16041.4	6.51	54.14	82.26	0.255
CtAH10T0013400.1	CtLTP49	240	24610.6	8.47	62.21	84.62	0.221
CtAH10T0090400.1	CtLTP50	112	11790.7	6.51	64.56	103.48	0.376
CtAH10T0122500.1	CtLTP51	263	29902.7	8.62	33.6	86.35	-0.021
CtAH10T0125500.1	CtLTP52	184	20506.8	8.34	28.49	73.59	-0.086
CtAH10T0125600.1	CtLTP53	173	19556.9	9.33	35.41	77.75	-0.486
CtAH10T0125700.1	CtLTP54	158	17323.2	8	31.98	75.19	-0.003
CtAH10T0125800.1	CtLTP55	129	14119.1	4.77	25.55	75.43	-0.224
CtAH10T0125900.1	CtLTP56	165	18133.1	9.12	20.89	70.18	-0.207
CtAH10T0126000.1	CtLTP57	190	21231.5	5.42	43.38	77.95	-0.023
CtAH10T0137800.1	CtLTP58	125	13660.2	8.32	29.16	85.68	0.265
CtAH10T0138300.1	CtLTP59	116	12045	6.51	50.12	91.72	0.319
CtAH10T0138500.1	CtLTP60	162	17589.2	9.41	38.31	78.27	0.062
CtAH10T0138800.1	CtLTP61	124	13422.1	8.64	22.75	93.47	0.356
CtAH10T0139500.1	CtLTP62	77	7916.73	8.95	33.21	98.83	0.827
CtAH10T0170200.1	CtLTP63	112	11707.4	6.7	30.22	73.21	-0.288
CtAH10T0206000.1	CtLTP64	120	12470.7	8.67	18.29	91.17	0.227
CtAH11T0061700.1	CtLTP65	116	12692.1	6.86	45.92	103.36	0.353
CtAH11T0072000.1	CtLTP66	245	27427.1	9.05	53.35	74.41	-0.148
CtAH11T0225700.1	CtLTP67	116	11945.3	8.14	26.45	126.81	0.886
CtAH11T0225900.1	CtLTP68	116	11883.2	8.14	26.45	128.53	0.874
CtAH11T0226000.1	CtLTP69	242	26222.9	5.64	39.9	88.22	0.019
CtAH11T0226100.1	CtLTP70	137	13900.3	8.52	35.52	108.91	0.501
CtAH11T0226300.1	CtLTP71	396	39709.9	4.76	29.61	116.52	0.939
CtAH11T0226400.1	CtLTP72	230	22277.1	8.72	64.73	92.78	0.38
CtAH11T0228400.1	CtLTP73	167	17710.5	8.67	56.54	82.4	0.041
CtAH12T0065600.1	CtLTP74	232	24642.1	6.34	57.87	77.84	-0.018
CtAH12T0129200.1	CtLTP75	343	35389.1	8.86	67.72	105.98	0.098
CtAH12T0136500.1	CtLTP76	183	18219.7	4.49	65.01	82.62	0.291
CtAH12T0217800.1	CtLTP77	315	31734.2	4.94	53.01	84.22	0.227
