# Supplementary material for: Localization and Functional Analysis of CtLTP8, an Extracellular Vesicle Protein That Enhances Resistance to Botrytis cinerea in Safflower
Source: Plants (Basel). 2026 May 16;15(10):1527. doi: 10.3390/plants15101527 (PMC13210472; doi:10.3390/plants15101527)
Supplement: Supplementary file 1 [file plants-15-01527-s001.zip › Supplementary Table S2 AWF conductivity increase value.xlsx]

## Sheet: Conductivity (%)
Supplementary Table S2 AWF conductivity increase value
Sample	Conductivity (%)
Fresh seedlings heated at 80ºC	1	1	1	1	1
OE-CtLTP8 freshly cut seedlings	0.00593457	0.00588456	0.00576787	0.00569285	0.58%±0.01%
OE-CtLTP8 seedlings after AWF isolation	0.012686	0.0128027	0.0128693	0.013011	1.28%±0.01%
OE-CtLTP8 increase value	0.00675141	0.00691811	0.00710148	0.00731819	0.70%±0.02%
WT freshly cut seedlings	0.0057762	0.00595124	0.00600959	0.00592623	0.59%±0.01%
WT seedlings after AWF isolation	0.0124026	0.0124526	0.0122692	0.0123859	1.24%±0.01%
WT increase value	0.00662638	0.00650135	0.00625964	0.00645968	0.65%±0.02%
																	0.00572618	7.58839e-05
																	0.0148105	0.000173688
																	0.00908434	0.000109295
																	0.00616648	7.30923e-05
																	0.0130537	0.000171762
																	0.00688719	0.000110836
