# Supplementary material for: Localization and Functional Analysis of CtLTP8, an Extracellular Vesicle Protein That Enhances Resistance to Botrytis cinerea in Safflower
Source: Plants (Basel). 2026 May 16;15(10):1527. doi: 10.3390/plants15101527 (PMC13210472; doi:10.3390/plants15101527)
Supplement: Supplementary file 1 [file plants-15-01527-s001.zip › Supplementary Table S3 Classification of CtEV proteins.xlsx]

## Sheet: Sheet1
Supplementary Table S3 Classification of CtEV proteins
Accession_id	Peptides	Abundance_Ct_1	Abundance_Ct_2	Abundance_Ct_3	Classification	ath_note	ath_name	ath_blast_identity	nr:protein	nr:def
CtAH01T0046200.1	1	262.293	259.048	298.809	Jasmonic acid synthesis	allene oxide cyclase 3	AT3G25780.1	59.341	XP_024975291.1	allene oxide cyclase, chloroplastic-like [Cynara cardunculus var. scolymus] &gt;KVI02819.1 Allene oxide cyclase [Cynara cardunculus var. scolymus]
CtAH03T0057900.1	4	154.831	155.242	142.929	Jasmonic acid synthesis	hydroperoxide lyase 1	AT4G15440.1	57.941	KVH88965.1	hypothetical protein Ccrd_024214 [Cynara cardunculus var. scolymus]
CtAH04T0064800.1	4	54.769	56.8784	66.6691	Jasmonic acid synthesis	lipoxygenase 1	AT1G55020.1	52.468	XP_024963319.1	probable linoleate 9S-lipoxygenase 5 [Cynara cardunculus var. scolymus]
CtAH05T0161700.1	1	40.0289	36.4836	38.891	Jasmonic acid synthesis	12-oxophytodienoate reductase 2	AT1G76690.1	80.387	XP_024987743.1	12-oxophytodienoate reductase 1-like [Cynara cardunculus var. scolymus]
CtAH11T0079800.1	1	467.582	451.144	397.685	Jasmonic acid synthesis	allene oxide cyclase 3	AT3G25780.1	58.242	XP_024978043.1	allene oxide cyclase, chloroplastic-like [Cynara cardunculus var. scolymus] &gt;KVH92332.1 Allene oxide cyclase [Cynara cardunculus var. scolymus]
CtAH05T0004100.1	4	18335.9	18243.1	18589.3	Jasmonic acid synthesis	oxophytodienoate-reductase 3	AT2G06050.3	66.404	KAA8534779.1	hypothetical protein F0562_029779 [Nyssa sinensis]
CtAH06T0063100.1	7	480.903	508.068	523.88	Jasmonic acid synthesis	lipoxygenase 2	AT3G45140.1	56.944	XP_024982632.1	linoleate 13S-lipoxygenase 2-1, chloroplastic-like [Cynara cardunculus var. scolymus]
CtAH09T0085400.1	8	190.412	264.716	200.75	Jasmonic acid synthesis	allene oxide synthase	AT5G42650.1	60.254	XP_024970370.1	allene oxide synthase-like [Cynara cardunculus var. scolymus]
CtAH09T0085800.1	19	680.38	694.542	676.882	Jasmonic acid synthesis	allene oxide synthase	AT5G42650.1	60.408	XP_024970370.1	allene oxide synthase-like [Cynara cardunculus var. scolymus]
CtAH11T0245200.1	3	584.394	524.087	519.208	Jasmonic acid synthesis	lipoxygenase 2	AT3G45140.1	55.776	XP_024985792.1	linoleate 13S-lipoxygenase 2-1, chloroplastic-like [Cynara cardunculus var. scolymus]
CtAH11T0245400.1	1	102.913	106.357	105.153	Jasmonic acid synthesis	lipoxygenase 2	AT3G45140.1	54.384	XP_024985242.1	linoleate 13S-lipoxygenase 2-1, chloroplastic-like [Cynara cardunculus var. scolymus]
CtAH11T0245500.1	13	333.22	350.875	363.912	Jasmonic acid synthesis	lipoxygenase 2	AT3G45140.1	53.778	XP_024985242.1	linoleate 13S-lipoxygenase 2-1, chloroplastic-like [Cynara cardunculus var. scolymus]
CtAH11T0245800.1	7	223.28	192.26	188.202	Jasmonic acid synthesis	lipoxygenase 2	AT3G45140.1	57.126	XP_024985354.1	linoleate 13S-lipoxygenase 2-1, chloroplastic-like [Cynara cardunculus var. scolymus]
CtAH01T0082800.1	2	58.9549	71.9888	85.0735	Other kinases	phosphofructokinase 5	AT2G22480.1	78.532	XP_024975198.1	ATP-dependent 6-phosphofructokinase 5, chloroplastic-like isoform X1 [Cynara cardunculus var. scolymus]
CtAH01T0112400.1	1	22.213	11.839	24.6249	Other kinases	Phosphofructokinase family protein	AT1G12000.1	79.417	XP_024982558.1	pyrophosphate--fructose 6-phosphate 1-phosphotransferase subunit beta-like isoform X1 [Cynara cardunculus var. scolymus]
CtAH02T0063300.1	1	83.3552	58.9098	78.5383	Other kinases	arabinose kinase	AT4G16130.1	78.629	XP_024994240.1	L-arabinokinase-like [Cynara cardunculus var. scolymus]
CtAH03T0007200.1	1	63.6397	39.8705	0	Other kinases	phosphoglycerate kinase	AT1G79550.2	79.77	XP_024968057.1	phosphoglycerate kinase, cytosolic-like [Cynara cardunculus var. scolymus]
CtAH03T0199800.1	3	107.268	136.643	115.842	Other kinases	phosphofructokinase 3	AT4G26270.1	77.07	XP_024996124.1	ATP-dependent 6-phosphofructokinase 6-like [Cynara cardunculus var. scolymus] &gt;XP_024996125.1 ATP-dependent 6-phosphofructokinase 6-like [Cynara cardunculus var. scolymus] &gt;XP_024996126.1 ATP-dependent 6-phosphofructokinase 6-like [Cynara cardunculus var. scolymus]
CtAH04T0160200.1	1	92.2365	123.642	98.9088	Other kinases	NA	NA	NA	PWA95504.1	uridine kinase-like protein [Artemisia annua]
CtAH06T0102500.1	2	41.8642	170.88	167.451	Other kinases	nucleoside diphosphate kinase	AT4G09320.1	80.272	XP_024983771.1	nucleoside diphosphate kinase B [Cynara cardunculus var. scolymus] &gt;KVI00526.1 Nucleoside diphosphate kinase [Cynara cardunculus var. scolymus]
CtAH07T0095600.1	3	59.9575	43.8917	64.9413	Other kinases	Pyruvate kinase family protein	AT3G52990.1	85.009	XP_024990125.1	pyruvate kinase 1, cytosolic-like isoform X1 [Cynara cardunculus var. scolymus] &gt;KVI05086.1 Pyruvate kinase [Cynara cardunculus var. scolymus]
CtAH07T0217600.1	1	36.6368	66.7678	52.0545	Other kinases	Phosphatidylinositol 3- and 4-kinase family protein	AT1G49340.2	69.868	XP_024959182.1	phosphatidylinositol 4-kinase alpha 1 isoform X1 [Cynara cardunculus var. scolymus]
CtAH09T0122700.1	8	95.0048	93.8431	89.1652	Other kinases	phosphoglycerate kinase	AT1G79550.2	88.03	XP_024976538.1	phosphoglycerate kinase, cytosolic [Cynara cardunculus var. scolymus] &gt;KVH99222.1 Phosphoglycerate kinase [Cynara cardunculus var. scolymus]
CtAH10T0016600.1	3	112.863	98.2135	130.439	Other kinases	fructokinase-like 1	AT3G54090.1	72.135	KVI03375.1	Carbohydrate kinase PfkB [Cynara cardunculus var. scolymus]
CtAH05T0055000.1	8	266.486	251.848	282.367	Other kinases	pfkB-like carbohydrate kinase family protein	AT5G19150.1	65.318	XP_024979020.1	ATP-dependent (S)-NAD(P)H-hydrate dehydratase [Cynara cardunculus var. scolymus]
CtAH05T0271500.1	9	1451.91	1398.3	1580.1	Other kinases	kinase-like protein	AT3G46280.1	35.475	XP_024958848.1	probable LRR receptor-like serine/threonine-protein kinase At1g05700 [Cynara cardunculus var. scolymus]
CtAH09T0047500.1	3	907.73	1151.2	1172.71	Other kinases	nucleoside diphosphate kinase 2	AT5G63310.1	74.093	XP_024969481.1	nucleoside diphosphate kinase 2, chloroplastic [Cynara cardunculus var. scolymus]
CtAH10T0101400.1	4	496.819	604.343	553.033	Other kinases	calcium/calcium/calmodulin-dependent Serine/Threonine-kinase	AT2G47010.2	61.237	XP_024981735.1	uncharacterized protein LOC112518317 [Cynara cardunculus var. scolymus] &gt;KVH94553.1 hypothetical protein Ccrd_003384 [Cynara cardunculus var. scolymus]
CtAH11T0118400.1	14	3072.7	3118.83	3049.75	Other kinases	phosphoribulokinase	AT1G32060.1	83.582	XP_024986197.1	phosphoribulokinase, chloroplastic [Cynara cardunculus var. scolymus]
CtAH12T0157000.1	11	1578.66	1744.32	1855.83	Other kinases	phosphoglycerate kinase 1	AT3G12780.1	78.937	KVI02340.1	Phosphoglycerate kinase [Cynara cardunculus var. scolymus]
CtAH01T0094700.1	1	139.666	148.6	102.77	RNA binding proteins	DEA(D/H)-box RNA helicase family protein	AT5G04895.1	73.297	XP_024962083.1	DExH-box ATP-dependent RNA helicase DExH3 isoform X1 [Cynara cardunculus var. scolymus]
CtAH02T0039500.1	1	92.9927	72.6448	48.2055	RNA binding proteins	RNA-binding (RRM/RBD/RNP motifs) family protein	AT2G35410.1	53.543	KVH95206.1	Nucleotide-binding, alpha-beta plait [Cynara cardunculus var. scolymus]
CtAH03T0013900.1	2	84.6426	77.0557	73.0339	RNA binding proteins	Small nuclear ribonucleoprotein family protein	AT4G02840.1	93.75	XP_010252980.1	PREDICTED: small nuclear ribonucleoprotein Sm D1-like [Nelumbo nucifera] &gt;XP_012092267.1 small nuclear ribonucleoprotein Sm D1 [Jatropha curcas] &gt;XP_015888378.1 small nuclear ribonucleoprotein SmD1a [Ziziphus jujuba] &gt;XP_023736839.1 small nuclear ribonucleoprotein SmD1a [Lactuca sativa] &gt;XP_024967445.1 small nuclear ribonucleoprotein SmD1a [Cynara cardunculus var. scolymus] &gt;KDP214…
CtAH04T0214800.1	3	216.131	202.257	170.443	RNA binding proteins	RNA-binding (RRM/RBD/RNP motifs) family protein	AT1G67950.3	52.529	XP_024988609.1	binding partner of ACD11 1-like [Cynara cardunculus var. scolymus]
CtAH06T0018200.1	2	155.239	150.049	125.824	RNA binding proteins	RNA-binding (RRM/RBD/RNP motifs) family protein	AT1G51510.1	61.667	XP_024983764.1	RNA-binding protein Y14A-like [Cynara cardunculus var. scolymus] &gt;KVH99887.1 Nucleotide-binding, alpha-beta plait [Cynara cardunculus var. scolymus]
CtAH06T0218700.1	1	38383.4	38620.3	36636.1	RNA binding proteins	Pentatricopeptide repeat (PPR) superfamily protein	AT5G08510.1	58.907	XP_024992718.1	pentatricopeptide repeat-containing protein At5g08510 [Cynara cardunculus var. scolymus]
CtAH06T0285700.1	2	78.8354	78.6659	80.2674	RNA binding proteins	Ribonuclease III family protein	AT1G24450.1	53.039	XP_024972775.1	protein NUCLEAR FUSION DEFECTIVE 2 [Cynara cardunculus var. scolymus]
CtAH06T0328100.1	1	59.0174	78.3441	115.724	RNA binding proteins	serine/arginine-rich splicing factor-like protein%2C putative	AT5G64200.2	87.963	XP_024972627.1	serine/arginine-rich splicing factor SC35-like [Cynara cardunculus var. scolymus] &gt;KVH98558.1 Nucleotide-binding, alpha-beta plait [Cynara cardunculus var. scolymus]
CtAH07T0085300.1	3	72.4702	77.7782	86.2494	RNA binding proteins	Small nuclear ribonucleoprotein family protein	AT1G20580.1	69.504	OTG04903.1	putative LSM domain, Like-Sm (LSM) domain containing protein, LSm4/SmD1/SmD3 [Helianthus annuus]
CtAH07T0100400.1	2	131.052	155.498	134.366	RNA binding proteins	Small nuclear ribonucleoprotein family protein	AT5G44500.1	87.5	XP_023764701.1	small nuclear ribonucleoprotein-associated protein B&apos;-like [Lactuca sativa] &gt;XP_023764702.1 small nuclear ribonucleoprotein-associated protein B&apos;-like [Lactuca sativa] &gt;PLY84819.1 hypothetical protein LSAT_8X20501 [Lactuca sativa]
CtAH07T0109600.1	9	193.654	174.352	179.518	RNA binding proteins	Cleavage and polyadenylation specificity factor (CPSF) A subunit protein	AT3G55200.3	87.16	XP_024990423.1	spliceosome-associated protein 130 A [Cynara cardunculus var. scolymus] &gt;KVI04969.1 Cleavage/polyadenylation specificity factor, A subunit, C-terminal [Cynara cardunculus var. scolymus]
CtAH07T0139000.1	6	62.6013	97.0446	61.1482	RNA binding proteins	cleavage and polyadenylation specificity factor 160	AT5G51660.1	70.048	XP_024991550.1	cleavage and polyadenylation specificity factor subunit 1 isoform X1 [Cynara cardunculus var. scolymus] &gt;XP_024991551.1 cleavage and polyadenylation specificity factor subunit 1 isoform X1 [Cynara cardunculus var. scolymus]
CtAH07T0140900.1	1	152.098	108.587	155.282	RNA binding proteins	arginine/serine-rich splicing factor 35	AT4G25500.6	55.856	XP_024991690.1	serine/arginine-rich splicing factor RS40 isoform X2 [Cynara cardunculus var. scolymus]
CtAH07T0149100.1	2	162.079	138.788	120	RNA binding proteins	RNA binding Plectin/S10 domain-containing protein	AT4G25740.1	83.226	XP_024964271.1	40S ribosomal protein S10-1-like [Cynara cardunculus var. scolymus] &gt;KVG89787.1 Plectin/S10, N-terminal [Cynara cardunculus var. scolymus]
CtAH07T0167200.1	3	86.4432	75.4415	98.6598	RNA binding proteins	exportin 1A	AT5G17020.2	80.584	KVI04773.1	Armadillo-like helical [Cynara cardunculus var. scolymus]
CtAH07T0250900.1	2	44.6218	13.3154	46.1421	RNA binding proteins	endoribonuclease L-PSP family protein	AT3G20390.1	56.723	XP_024960094.1	reactive Intermediate Deaminase A, chloroplastic [Cynara cardunculus var. scolymus] &gt;KVI02281.1 Endoribonuclease L-PSP/chorismate mutase-like protein [Cynara cardunculus var. scolymus]
CtAH08T0024000.1	1	161.934	164.478	152.659	RNA binding proteins	mago nashi family protein	AT1G02140.1	83.453	XP_024982427.1	protein mago nashi homolog [Cynara cardunculus var. scolymus] &gt;KVI10073.1 Mago nashi protein [Cynara cardunculus var. scolymus]
CtAH08T0075300.1	2	64.0991	54.4111	52.7507	RNA binding proteins	small nuclear ribonucleoprotein F	AT4G30220.1	86.364	XP_024981368.1	probable small nuclear ribonucleoprotein F [Cynara cardunculus var. scolymus] &gt;KVI09670.1 Like-Sm (LSM) domain-containing protein [Cynara cardunculus var. scolymus]
CtAH08T0147500.1	2	85.2978	100.404	90.5913	RNA binding proteins	Ribonuclease III family protein	AT4G37510.1	76.578	PWA78431.1	ribonuclease III family protein [Artemisia annua]
CtAH08T0214400.1	1	11965.2	12176.1	11983.6	RNA binding proteins	RIBOSOMAL RNA PROCESSING 5	AT3G11964.2	56.793	XP_024994056.1	rRNA biogenesis protein RRP5 isoform X2 [Cynara cardunculus var. scolymus]
CtAH08T0256000.1	5	58.8622	67.9865	69.6067	RNA binding proteins	Argonaute family protein	AT2G27040.2	73.803	XP_024970573.1	protein argonaute 4-like [Cynara cardunculus var. scolymus]
CtAH08T0338400.1	1	59.5146	75.6753	78.1793	RNA binding proteins	Small nuclear ribonucleoprotein family protein	AT1G20580.1	87.097	XP_024958937.1	small nuclear ribonucleoprotein SmD3b-like [Cynara cardunculus var. scolymus] &gt;KVI07699.1 Like-Sm (LSM) domain-containing protein [Cynara cardunculus var. scolymus]
CtAH09T0126500.1	1	33.1625	34.4801	52.728	RNA binding proteins	chloroplast RNA-binding protein 31B	AT5G50250.1	56.731	XP_024976839.1	28 kDa ribonucleoprotein, chloroplastic-like isoform X2 [Cynara cardunculus var. scolymus]
CtAH09T0144900.1	1	196.858	174.382	274.75	RNA binding proteins	RNA-binding CRS1 / YhbY (CRM) domain-containing protein	AT5G54890.1	66.111	XP_024977048.1	CRS2-associated factor 2, mitochondrial [Cynara cardunculus var. scolymus]
CtAH09T0262400.1	1	356.396	384.502	386.692	RNA binding proteins	ribonuclease 2	AT2G39780.2	59.091	XP_024981415.1	ribonuclease 2 [Cynara cardunculus var. scolymus]
CtAH10T0014700.1	8	209.012	238.105	257.514	RNA binding proteins	chloroplast stem-loop binding protein of 41 kDa	AT3G63140.1	79.827	XP_023738357.1	chloroplast stem-loop binding protein of 41 kDa a, chloroplastic [Lactuca sativa] &gt;PLY70165.1 hypothetical protein LSAT_9X3701 [Lactuca sativa]
CtAH10T0078300.1	1	63.6465	100.457	102.764	RNA binding proteins	Small nuclear ribonucleoprotein family protein	AT5G48870.1	96.226	XP_030465934.1	sm-like protein LSM5 isoform X2 [Syzygium oleosum]
CtAH10T0107300.1	2	185.849	196.234	172.998	RNA binding proteins	Small nuclear ribonucleoprotein family protein	AT3G62840.1	87.963	XP_024981580.1	small nuclear ribonucleoprotein Sm D2 isoform X1 [Cynara cardunculus var. scolymus]
CtAH11T0103400.1	1	175.782	236.659	145.31	RNA binding proteins	zinc knuckle (CCHC-type) family protein	AT3G43590.1	40.16	XP_024996526.1	DNA-binding protein HEXBP-like isoform X1 [Cynara cardunculus var. scolymus]
CtAH11T0222700.1	2	64.0471	71.0982	77.4203	RNA binding proteins	RNA-binding (RRM/RBD/RNP motifs) family protein	AT2G35410.1	49.064	XP_024986811.1	28 kDa ribonucleoprotein, chloroplastic-like [Cynara cardunculus var. scolymus]
CtAH11T0257600.1	2	32.9143	43.1174	30.7526	RNA binding proteins	Pentatricopeptide repeat (PPR) superfamily protein	AT4G14200.1	47.541	XP_024985288.1	uncharacterized protein LOC112520896 [Cynara cardunculus var. scolymus]
CtAH02T0014400.1	2	229.233	147.238	109.809	RNA binding proteins	DEA(D/H)-box RNA helicase family protein	AT1G63250.1	57.533	PWA67962.1	DNA/RNA helicase, DEAD/DEAH box type, N-terminal [Artemisia annua]
CtAH03T0011100.1	3	346.457	346.733	379.593	RNA binding proteins	Ribonuclease E inhibitor RraA/Dimethylmenaquinone methyltransferase	AT5G56260.1	80.12	XP_024966918.1	putative 4-hydroxy-4-methyl-2-oxoglutarate aldolase 3 [Cynara cardunculus var. scolymus] &gt;XP_024966919.1 putative 4-hydroxy-4-methyl-2-oxoglutarate aldolase 3 [Cynara cardunculus var. scolymus] &gt;KVI10289.1 Regulator of ribonuclease activity A [Cynara cardunculus var. scolymus]
CtAH10T0022500.1	13	2088.28	2150.91	2101.47	RNA binding proteins	chloroplast RNA binding protein	AT1G09340.1	81.117	XP_024974105.1	chloroplast stem-loop binding protein of 41 kDa b, chloroplastic [Cynara cardunculus var. scolymus]
CtAH12T0046700.1	3	78.7829	83.8661	97.1282	RNA binding proteins	Small nuclear ribonucleoprotein family protein	AT1G76860.1	87.629	XP_024962288.1	sm-like protein LSM3A [Cynara cardunculus var. scolymus] &gt;XP_024967491.1 sm-like protein LSM3A [Cynara cardunculus var. scolymus] &gt;KVH88113.1 Like-Sm (LSM) domain-containing protein [Cynara cardunculus var. scolymus] &gt;KVI11795.1 Like-Sm (LSM) domain-containing protein [Cynara cardunculus var. scolymus] &gt;KAD5317916.1 hypothetical protein E3N88_17862 [Mikania micrantha]
CtAH01T0023800.1	4	233.712	190.314	241.072	Pathogenesis-related protein	CAP (Cysteine-rich secretory proteins%2C Antigen 5%2C and Pathogenesis-related 1 protein) superfamily protein	AT5G66590.1	56.944	XP_024975594.1	STS14 protein [Cynara cardunculus var. scolymus] &gt;KVI02646.1 Allergen V5/Tpx-1-related protein [Cynara cardunculus var. scolymus]
CtAH02T0180100.1	4	82.4194	68.316	89.8505	Pathogenesis-related protein	Bifunctional inhibitor/lipid-transfer protein/seed storage 2S albumin superfamily protein	AT2G37870.1	60	XP_024995012.1	non-specific lipid-transfer protein 4-like [Cynara cardunculus var. scolymus] &gt;KVH96129.1 Bifunctional inhibitor/plant lipid transfer protein/seed storage helical domain-containing protein [Cynara cardunculus var. scolymus]
CtAH02T0199300.1	1	106.2	96.8872	39.7236	Pathogenesis-related protein	NA	NA	NA	XP_024994890.1	root allergen protein-like [Cynara cardunculus var. scolymus] &gt;KVH96473.1 Bet v I domain-containing protein [Cynara cardunculus var. scolymus]
CtAH02T0199500.1	1	8.79072	30.1078	43.6078	Pathogenesis-related protein	NA	NA	NA	XP_024994246.1	root allergen protein-like isoform X1 [Cynara cardunculus var. scolymus] &gt;XP_024994386.1 root allergen protein-like [Cynara cardunculus var. scolymus] &gt;XP_024994733.1 root allergen protein-like [Cynara cardunculus var. scolymus] &gt;KVH96457.1 Bet v I domain-containing protein [Cynara cardunculus var. scolymus] &gt;KVH96474.1 hypothetical protein Ccrd_001440 [Cynara cardunculus var. scolymu…
CtAH02T0200000.1	2	101.904	127.157	106.947	Pathogenesis-related protein	NA	NA	NA	XP_024994890.1	root allergen protein-like [Cynara cardunculus var. scolymus] &gt;KVH96473.1 Bet v I domain-containing protein [Cynara cardunculus var. scolymus]
CtAH02T0200500.1	5	391.915	465.126	410.204	Pathogenesis-related protein	MLP-like protein 423	AT1G24020.2	32.174	XP_024995488.1	root allergen protein-like [Cynara cardunculus var. scolymus] &gt;KVH96485.1 Bet v I domain-containing protein [Cynara cardunculus var. scolymus]
CtAH02T0200700.1	1	296.137	226.552	247.545	Pathogenesis-related protein	NA	NA	NA	XP_024994832.1	root allergen protein-like [Cynara cardunculus var. scolymus]
CtAH02T0201200.1	7	175.191	195.374	194.712	Pathogenesis-related protein	NA	NA	NA	XP_024994832.1	root allergen protein-like [Cynara cardunculus var. scolymus]
CtAH02T0204200.1	1	26.081	36.3704	34.9474	Pathogenesis-related protein	MLP-like protein 423	AT1G24020.2	32.5	XP_024994332.1	root allergen protein-like [Cynara cardunculus var. scolymus]
CtAH03T0018600.1	2	270.976	263.016	250.352	Pathogenesis-related protein	Bifunctional inhibitor/lipid-transfer protein/seed storage 2S albumin superfamily protein	AT5G55410.1	35.417	XP_024966144.1	putative lipid-transfer protein DIR1 [Cynara cardunculus var. scolymus] &gt;KVI10432.1 hypothetical protein Ccrd_011188 [Cynara cardunculus var. scolymus]
CtAH08T0102900.1	2	35.8472	41.394	48.0831	Pathogenesis-related protein	Bifunctional inhibitor/lipid-transfer protein/seed storage 2S albumin superfamily protein	AT1G55260.1	46.341	XP_024990494.1	protein YLS3-like [Cynara cardunculus var. scolymus] &gt;KVI09457.1 hypothetical protein Ccrd_012171 [Cynara cardunculus var. scolymus]
CtAH11T0226100.1	2	34.833	23.1893	37.3392	Pathogenesis-related protein	Bifunctional inhibitor/lipid-transfer protein/seed storage 2S albumin superfamily protein	AT2G45180.1	59.259	XP_024985646.1	14 kDa proline-rich protein DC2.15-like [Cynara cardunculus var. scolymus]
CtAH01T0012300.1	3	84.794	129.765	65.3979	Pathogenesis-related protein	Pathogenesis-related thaumatin superfamily protein	AT5G40020.1	67.826	XP_024974180.1	pathogenesis-related protein 5 [Cynara cardunculus var. scolymus]
CtAH01T0042700.1	4	672.662	844.37	746.826	Pathogenesis-related protein	Bifunctional inhibitor/lipid-transfer protein/seed storage 2S albumin superfamily protein	AT3G18280.1	57.895	ANW06477.1	lipid-transfer protein [Carthamus tinctorius]
CtAH02T0005400.1	7	538.534	582.592	666.134	Pathogenesis-related protein	Bifunctional inhibitor/lipid-transfer protein/seed storage 2S albumin superfamily protein	AT4G12510.1	59.2	XP_024995158.1	14 kDa proline-rich protein DC2.15-like [Cynara cardunculus var. scolymus]
CtAH02T0042900.1	4	3952.57	4664.97	4465.77	Pathogenesis-related protein	osmotin 34	AT4G11650.1	71.101	KAA8522372.1	hypothetical protein F0562_013267 [Nyssa sinensis]
CtAH02T0005100.1	1	33.9112	76.0952	55.5828	Pathogenesis-related protein	Bifunctional inhibitor/lipid-transfer protein/seed storage 2S albumin superfamily protein	AT2G45180.1	66.667	KVH95511.1	Bifunctional inhibitor/plant lipid transfer protein/seed storage helical domain-containing protein [Cynara cardunculus var. scolymus]
CtAH03T0107800.1	1	196.684	204.672	196.015	Pathogenesis-related protein	Bifunctional inhibitor/lipid-transfer protein/seed storage 2S albumin superfamily protein	AT5G64080.1	52.459	XP_024965386.1	non-specific lipid-transfer protein-like protein At5g64080 [Cynara cardunculus var. scolymus] &gt;KVI10947.1 hypothetical protein Ccrd_010658 [Cynara cardunculus var. scolymus]
CtAH03T0177800.1	1	3206.21	3115.37	3089.03	Pathogenesis-related protein	homolog of carrot EP3-3 chitinase	AT3G54420.1	57.818	XP_024996058.1	endochitinase EP3-like [Cynara cardunculus var. scolymus] &gt;KVH91273.1 Chitin-binding, type 1 [Cynara cardunculus var. scolymus]
CtAH03T0178000.1	5	2223.93	2435.83	2480.39	Pathogenesis-related protein	homolog of carrot EP3-3 chitinase	AT3G54420.1	52.174	XP_024996058.1	endochitinase EP3-like [Cynara cardunculus var. scolymus] &gt;KVH91273.1 Chitin-binding, type 1 [Cynara cardunculus var. scolymus]
CtAH03T0178600.1	1	91.5536	24.4366	42.5594	Pathogenesis-related protein	homolog of carrot EP3-3 chitinase	AT3G54420.1	64.919	XP_022031661.1	uncharacterized protein LOC110932648 [Helianthus annuus]
CtAH03T0179300.1	3	1285.6	1081.02	1161.58	Pathogenesis-related protein	homolog of carrot EP3-3 chitinase	AT3G54420.1	58.696	XP_022031661.1	uncharacterized protein LOC110932648 [Helianthus annuus]
CtAH05T0085600.1	7	12083.2	12297.8	13701	Pathogenesis-related protein	CAP (Cysteine-rich secretory proteins%2C Antigen 5%2C and Pathogenesis-related 1 protein) superfamily protein	AT4G33720.1	62.658	XP_024979355.1	pathogenesis-related protein PR-1 type-like [Cynara cardunculus var. scolymus]
CtAH05T0085700.1	1	13918.1	13244.9	13664.8	Pathogenesis-related protein	CAP (Cysteine-rich secretory proteins%2C Antigen 5%2C and Pathogenesis-related 1 protein) superfamily protein	AT4G33720.1	64.865	XP_024979355.1	pathogenesis-related protein PR-1 type-like [Cynara cardunculus var. scolymus]
CtAH05T0086600.3	3	3634.41	3348.98	2223.29	Pathogenesis-related protein	CAP (Cysteine-rich secretory proteins%2C Antigen 5%2C and Pathogenesis-related 1 protein) superfamily protein	AT4G33720.1	41.905	KVH93360.1	hypothetical protein Ccrd_004588 [Cynara cardunculus var. scolymus]
CtAH05T0179400.1	2	649.09	667.206	656.614	Pathogenesis-related protein	Bifunctional inhibitor/lipid-transfer protein/seed storage 2S albumin superfamily protein	AT3G22600.1	48.544	XP_024962890.1	non-specific lipid transfer protein GPI-anchored 2-like [Cynara cardunculus var. scolymus]
CtAH08T0006100.1	5	4847.37	5076.84	4843.4	Pathogenesis-related protein	chitinase A	AT5G24090.1	55.426	KVI10189.1	Glycoside hydrolase, catalytic domain-containing protein, partial [Cynara cardunculus var. scolymus]
CtAH08T0155700.1	2	1514.56	1660.77	1739.07	Pathogenesis-related protein	Bifunctional inhibitor/lipid-transfer protein/seed storage 2S albumin superfamily protein	AT3G18280.1	54.118	PWA65155.1	hypothetical protein CTI12_AA306510 [Artemisia annua] &gt;PWA68528.1 hypothetical protein CTI12_AA306630 [Artemisia annua]
CtAH08T0250100.1	2	11555	11861.2	12823.6	Pathogenesis-related protein	homolog of carrot EP3-3 chitinase	AT3G54420.1	70.874	XP_024985370.1	endochitinase EP3-like [Cynara cardunculus var. scolymus] &gt;KVI08180.1 Glycoside hydrolase, family 19 [Cynara cardunculus var. scolymus]
CtAH08T0253000.1	4	2499.21	3672.61	3213.22	Pathogenesis-related protein	homolog of carrot EP3-3 chitinase	AT3G54420.1	69.517	XP_024974852.1	endochitinase EP3-like [Cynara cardunculus var. scolymus] &gt;KVI08093.1 Chitin-binding, type 1 [Cynara cardunculus var. scolymus]
CtAH08T0272400.1	1	8417.16	8231.38	8178.01	Pathogenesis-related protein	Pathogenesis-related thaumatin superfamily protein	AT1G20030.2	54.783	XP_024976194.1	thaumatin-like protein 1 [Cynara cardunculus var. scolymus]
CtAH10T0003800.2	5	15395.8	17523.4	17603.5	Pathogenesis-related protein	lipid transfer protein 3	AT5G59320.1	47.664	XP_024974820.1	non-specific lipid-transfer protein 1-like [Cynara cardunculus var. scolymus]
CtAH10T0004100.1	4	45114.8	40357.3	39494.5	Pathogenesis-related protein	lipid transfer protein 4	AT5G59310.1	44.348	XP_024975012.1	non-specific lipid-transfer protein 1-like [Cynara cardunculus var. scolymus]
CtAH10T0004400.1	5	7217.88	7183.38	7637.89	Pathogenesis-related protein	lipid transfer protein 4	AT5G59310.1	53.448	XP_022002416.1	non-specific lipid-transfer protein-like [Helianthus annuus] &gt;XP_022002417.1 non-specific lipid-transfer protein-like [Helianthus annuus] &gt;OTG03040.1 putative plant lipid transfer protein/Par allergen [Helianthus annuus] &gt;OTG03041.1 putative plant lipid transfer protein/Par allergen [Helianthus annuus]
CtAH10T0138800.1	1	3205.73	4000.94	4034.38	Pathogenesis-related protein	lipid transfer protein 3	AT5G59320.1	49.451	KVH94908.1	Bifunctional inhibitor/plant lipid transfer protein/seed storage helical domain-containing protein [Cynara cardunculus var. scolymus]
CtAH10T0206000.1	3	317.845	336.95	389.737	Pathogenesis-related protein	Bifunctional inhibitor/lipid-transfer protein/seed storage 2S albumin superfamily protein	AT5G05960.1	72.897	XP_024970108.1	uncharacterized protein LOC112509399 [Cynara cardunculus var. scolymus] &gt;KVI06996.1 hypothetical protein Ccrd_014657 [Cynara cardunculus var. scolymus]
CtAH11T0072000.1	1	758.863	1097.36	1077.5	Pathogenesis-related protein	Bifunctional inhibitor/lipid-transfer protein/seed storage 2S albumin superfamily protein	AT1G73780.1	32.468	PWA99707.1	hypothetical protein CTI12_AA002350 [Artemisia annua]
CtAH11T0228400.1	3	611.601	575.972	625.878	Pathogenesis-related protein	Bifunctional inhibitor/lipid-transfer protein/seed storage 2S albumin superfamily protein	AT1G62790.1	37.5	XP_024986320.1	lipid transfer-like protein VAS [Cynara cardunculus var. scolymus] &gt;KVH90138.1 Bifunctional inhibitor/plant lipid transfer protein/seed storage helical domain-containing protein [Cynara cardunculus var. scolymus]
CtAH12T0003100.1	3	239.499	279.496	239.201	Pathogenesis-related protein	basic chitinase	AT3G12500.1	60.473	XP_024977731.1	endochitinase-like [Cynara cardunculus var. scolymus] &gt;KVH92153.1 Chitin-binding, type 1 [Cynara cardunculus var. scolymus]
CtAH12T0129200.1	8	90955.3	112602	98378.8	Pathogenesis-related protein	Bifunctional inhibitor/lipid-transfer protein/seed storage 2S albumin superfamily protein	AT3G22142.1	48.338	KVI11684.1	Bifunctional inhibitor/plant lipid transfer protein/seed storage helical domain-containing protein [Cynara cardunculus var. scolymus]
CtAH03T0284400.1	3	26.1862	41.9457	45.3951	Proteins with interaction domains (with proteins or polysaccharides)	Plant invertase/pectin methylesterase inhibitor superfamily protein	AT5G62350.1	43.373	KVH91893.1	Pectinesterase inhibitor [Cynara cardunculus var. scolymus]
CtAH05T0069700.1	2	34.5432	32.9345	19.9099	Proteins with interaction domains (with proteins or polysaccharides)	Ankyrin repeat family protein	AT5G51160.1	33.439	XP_024961582.1	ankyrin repeat-containing protein ITN1-like [Cynara cardunculus var. scolymus] &gt;KVH88521.1 Ankyrin repeat-containing protein [Cynara cardunculus var. scolymus]
CtAH07T0084100.1	2	31.3721	25.4925	33.6723	Proteins with interaction domains (with proteins or polysaccharides)	ARM repeat superfamily protein	AT1G76390.1	63.436	XP_024990352.1	U-box domain-containing protein 44-like [Cynara cardunculus var. scolymus] &gt;XP_024990353.1 U-box domain-containing protein 44-like [Cynara cardunculus var. scolymus] &gt;XP_024990354.1 U-box domain-containing protein 44-like [Cynara cardunculus var. scolymus]
CtAH08T0073600.1	1	127.213	210.939	167.727	Proteins with interaction domains (with proteins or polysaccharides)	NA	NA	NA	XP_024983628.1	latex serine proteinase inhibitor-like [Cynara cardunculus var. scolymus]
CtAH08T0073800.1	4	214.008	233.767	201.816	Proteins with interaction domains (with proteins or polysaccharides)	NA	NA	NA	XP_024992997.1	kunitz trypsin inhibitor 2-like [Cynara cardunculus var. scolymus]
CtAH08T0088900.1	2	27.2461	16.494	39.3529	Proteins with interaction domains (with proteins or polysaccharides)	ARM repeat superfamily protein	AT5G36230.2	73.798	XP_024969447.1	sister chromatid cohesion 1 protein 4 [Cynara cardunculus var. scolymus]
CtAH09T0029500.1	6	138.476	155.852	149.129	Proteins with interaction domains (with proteins or polysaccharides)	Tetratricopeptide repeat (TPR)-like superfamily protein	AT1G15290.2	56.854	XP_024970367.1	protein TSS [Cynara cardunculus var. scolymus]
CtAH09T0036300.1	1	96.4239	61.6442	56.0933	Proteins with interaction domains (with proteins or polysaccharides)	TUDOR-SN protein 1	AT5G07350.1	68.342	XP_024969430.1	ribonuclease TUDOR 1-like [Cynara cardunculus var. scolymus]
CtAH09T0147600.1	3	63.6665	73.5881	72.8323	Proteins with interaction domains (with proteins or polysaccharides)	lipid-binding serum glycoprotein family protein	AT1G04970.1	45.133	XP_024976996.1	putative BPI/LBP family protein At1g04970 isoform X1 [Cynara cardunculus var. scolymus]
CtAH09T0190500.1	3	50.4424	75.0886	43.0714	Proteins with interaction domains (with proteins or polysaccharides)	Serine protease inhibitor (SERPIN) family protein	AT1G47710.1	55.959	KVH99380.1	Protease inhibitor I4, serpin, conserved site-containing protein [Cynara cardunculus var. scolymus]
CtAH10T0107400.1	2	133.862	99.155	99.6865	Proteins with interaction domains (with proteins or polysaccharides)	Plant invertase/pectin methylesterase inhibitor superfamily protein	AT3G62820.1	49.462	XP_024981391.1	pectinesterase inhibitor 6 [Cynara cardunculus var. scolymus] &gt;KVH94469.1 hypothetical protein Ccrd_003456 [Cynara cardunculus var. scolymus]
CtAH11T0222200.1	1	48.2626	29.8173	34.2645	Proteins with interaction domains (with proteins or polysaccharides)	cell wall / vacuolar inhibitor of fructosidase 1	AT1G47960.2	36.22	XP_024985897.1	cell wall / vacuolar inhibitor of fructosidase 1-like [Cynara cardunculus var. scolymus] &gt;KVH90191.1 Pectinesterase inhibitor [Cynara cardunculus var. scolymus]
CtAH12T0044300.1	1	286.989	195.602	225.203	Proteins with interaction domains (with proteins or polysaccharides)	Plant invertase/pectin methylesterase inhibitor superfamily	AT3G05620.1	63.899	XP_024967946.1	putative pectinesterase/pectinesterase inhibitor 22 [Cynara cardunculus var. scolymus] &gt;KVI11087.1 Pectinesterase, active site-containing protein [Cynara cardunculus var. scolymus]
CtAH01T0173500.1	4	299.37	242.597	331.918	Proteins with interaction domains (with proteins or polysaccharides)	Mannose-binding lectin superfamily protein	AT1G73040.1	36.601	XP_024962805.1	horcolin-like [Cynara cardunculus var. scolymus]
CtAH01T0174200.1	2	81.7049	56.7326	58.5052	Proteins with interaction domains (with proteins or polysaccharides)	Mannose-binding lectin superfamily protein	AT1G73040.1	34.722	XP_023772523.1	protein GOS9-like [Lactuca sativa] &gt;PLY78689.1 hypothetical protein LSAT_0X36281 [Lactuca sativa]
CtAH03T0032000.1	13	9376.69	8474.51	8798.06	Proteins with interaction domains (with proteins or polysaccharides)	D-mannose binding lectin protein with Apple-like carbohydrate-binding domain-containing protein	AT1G78850.1	46.569	RDX74635.1	EP1-like glycoprotein 3, partial [Mucuna pruriens]
CtAH03T0032100.1	1	764.849	695.954	692.68	Proteins with interaction domains (with proteins or polysaccharides)	D-mannose binding lectin protein with Apple-like carbohydrate-binding domain-containing protein	AT1G78850.1	31.871	XP_024966637.1	epidermis-specific secreted glycoprotein EP1-like [Cynara cardunculus var. scolymus]
CtAH03T0032400.1	5	4996.83	5019.8	5118.41	Proteins with interaction domains (with proteins or polysaccharides)	D-mannose binding lectin protein with Apple-like carbohydrate-binding domain-containing protein	AT1G78850.1	47.465	XP_024968285.1	epidermis-specific secreted glycoprotein EP1-like [Cynara cardunculus var. scolymus]
CtAH03T0032500.1	20	30598.2	32505.6	34206.6	Proteins with interaction domains (with proteins or polysaccharides)	D-mannose binding lectin protein with Apple-like carbohydrate-binding domain-containing protein	AT1G78850.1	44.138	KVI10458.1	hypothetical protein Ccrd_011110 [Cynara cardunculus var. scolymus]
CtAH03T0032600.1	5	334.262	370.852	296.488	Proteins with interaction domains (with proteins or polysaccharides)	D-mannose binding lectin protein with Apple-like carbohydrate-binding domain-containing protein	AT1G78850.1	44.213	XP_024966480.1	epidermis-specific secreted glycoprotein EP1-like [Cynara cardunculus var. scolymus]
CtAH03T0165300.1	5	2111.54	2118.2	2129.07	Proteins with interaction domains (with proteins or polysaccharides)	Plant invertase/pectin methylesterase inhibitor superfamily	AT2G45220.1	62.261	XP_024996390.1	pectinesterase 2-like [Cynara cardunculus var. scolymus]
CtAH03T0165400.1	6	1015.62	938.239	997.569	Proteins with interaction domains (with proteins or polysaccharides)	Plant invertase/pectin methylesterase inhibitor superfamily	AT2G45220.1	66.73	XP_024996062.1	pectinesterase 2-like [Cynara cardunculus var. scolymus]
CtAH04T0003500.1	2	110.734	137.518	139.347	Proteins with interaction domains (with proteins or polysaccharides)	lysm domain GPI-anchored protein 2 precursor	AT2G17120.1	40.586	XP_023772924.1	uncharacterized protein LOC111921580 [Lactuca sativa]
CtAH05T0000600.1	5	448.163	443.757	434.545	Proteins with interaction domains (with proteins or polysaccharides)	pectin methylesterase 44	AT4G33220.1	60.225	XP_024980095.1	pectinesterase/pectinesterase inhibitor PPE8B-like [Cynara cardunculus var. scolymus]
CtAH05T0108200.1	2	60.1827	37.2646	108.509	Proteins with interaction domains (with proteins or polysaccharides)	Carbohydrate-binding X8 domain superfamily protein	AT5G35740.1	68.067	XP_023770074.1	major pollen allergen Ole e 10 [Lactuca sativa] &gt;PLY80664.1 hypothetical protein LSAT_5X121740 [Lactuca sativa]
CtAH05T0143300.1	4	249.413	252.499	229.687	Proteins with interaction domains (with proteins or polysaccharides)	pectin methylesterase 3	AT3G14310.1	52.574	XP_024979387.1	pectinesterase [Cynara cardunculus var. scolymus]
CtAH05T0143300.2	3	67.4916	78.8404	80.7484	Proteins with interaction domains (with proteins or polysaccharides)	pectin methylesterase 3	AT3G14310.1	52.574	XP_024979387.1	pectinesterase [Cynara cardunculus var. scolymus]
CtAH06T0166600.1	1	47.6875	70.7557	33.5086	Proteins with interaction domains (with proteins or polysaccharides)	Cystatin/monellin superfamily protein	AT5G47550.1	63.158	XP_024983929.1	cysteine proteinase inhibitor 5-like [Cynara cardunculus var. scolymus]
CtAH07T0038800.1	6	814.846	842.562	811.371	Proteins with interaction domains (with proteins or polysaccharides)	Plant invertase/pectin methylesterase inhibitor superfamily protein	AT1G14890.1	47.783	XP_024990160.1	pectinesterase inhibitor 7-like [Cynara cardunculus var. scolymus] &gt;KVI05432.1 Pectinesterase inhibitor [Cynara cardunculus var. scolymus]
CtAH07T0038900.1	3	87.6948	58.9705	77.0225	Proteins with interaction domains (with proteins or polysaccharides)	Plant invertase/pectin methylesterase inhibitor superfamily protein	AT1G14890.1	49.038	XP_024990160.1	pectinesterase inhibitor 7-like [Cynara cardunculus var. scolymus] &gt;KVI05432.1 Pectinesterase inhibitor [Cynara cardunculus var. scolymus]
CtAH07T0039000.1	5	396.89	412.555	353.208	Proteins with interaction domains (with proteins or polysaccharides)	Plant invertase/pectin methylesterase inhibitor superfamily	AT1G23200.1	54.269	XP_024990159.1	pectinesterase [Cynara cardunculus var. scolymus] &gt;KVI05430.1 hypothetical protein Ccrd_016223 [Cynara cardunculus var. scolymus]
CtAH07T0097700.1	4	18839.9	18961.4	19009.8	Proteins with interaction domains (with proteins or polysaccharides)	Kunitz family trypsin and protease inhibitor protein	AT1G17860.1	50	XP_024991145.1	kunitz trypsin inhibitor 1-like [Cynara cardunculus var. scolymus]
CtAH08T0004600.1	7	769.929	851.309	750.841	Proteins with interaction domains (with proteins or polysaccharides)	Plant invertase/pectin methylesterase inhibitor superfamily	AT3G49220.1	65.476	XP_024979790.1	probable pectinesterase/pectinesterase inhibitor 34 [Cynara cardunculus var. scolymus] &gt;KVI10167.1 Pectinesterase, active site-containing protein [Cynara cardunculus var. scolymus]
CtAH08T0073700.1	4	2236.53	2416.79	2345.22	Proteins with interaction domains (with proteins or polysaccharides)	kunitz trypsin inhibitor 1	AT1G73260.1	26.57	XP_024983628.1	latex serine proteinase inhibitor-like [Cynara cardunculus var. scolymus]
CtAH08T0074000.1	4	10720.5	11297.4	12456.8	Proteins with interaction domains (with proteins or polysaccharides)	Kunitz family trypsin and protease inhibitor protein	AT1G17860.1	24.762	XP_024992997.1	kunitz trypsin inhibitor 2-like [Cynara cardunculus var. scolymus]
CtAH08T0074200.1	6	2398.06	2048.93	2050.97	Proteins with interaction domains (with proteins or polysaccharides)	kunitz trypsin inhibitor 1	AT1G73260.1	29.744	XP_024995669.1	latex serine proteinase inhibitor-like [Cynara cardunculus var. scolymus]
CtAH08T0074300.1	14	4117.07	4311.04	4213.46	Proteins with interaction domains (with proteins or polysaccharides)	Kunitz family trypsin and protease inhibitor protein	AT1G17860.1	37.379	KVI09680.1	Kunitz inhibitor ST1-like protein [Cynara cardunculus var. scolymus]
CtAH08T0074300.4	2	1566.43	1592.15	1533.96	Proteins with interaction domains (with proteins or polysaccharides)	Kunitz family trypsin and protease inhibitor protein	AT1G17860.1	37.379	KVI09680.1	Kunitz inhibitor ST1-like protein [Cynara cardunculus var. scolymus]
CtAH08T0201100.1	7	362.704	386.071	354.909	Proteins with interaction domains (with proteins or polysaccharides)	Plant invertase/pectin methylesterase inhibitor superfamily	AT5G09760.1	57.744	XP_024959299.1	probable pectinesterase/pectinesterase inhibitor 51 [Cynara cardunculus var. scolymus]
CtAH08T0201200.1	3	182.083	230.368	183.834	Proteins with interaction domains (with proteins or polysaccharides)	Plant invertase/pectin methylesterase inhibitor superfamily	AT5G09760.1	68.147	KVI08485.1	Pectinesterase, catalytic [Cynara cardunculus var. scolymus]
CtAH10T0085000.1	5	1329.34	1402.85	1594.95	Proteins with interaction domains (with proteins or polysaccharides)	Serine protease inhibitor%2C potato inhibitor I-type family protein	AT2G38870.1	68.75	RXH78271.1	hypothetical protein DVH24_001789 [Malus domestica]
CtAH10T0085200.1	1	403.37	400.342	352.026	Proteins with interaction domains (with proteins or polysaccharides)	Serine protease inhibitor%2C potato inhibitor I-type family protein	AT2G38870.1	63.265	KAE8676220.1	Inhibitor of trypsin and hageman factor [Hibiscus syriacus]
CtAH10T0085600.1	1	292.63	270.357	376.015	Proteins with interaction domains (with proteins or polysaccharides)	Serine protease inhibitor%2C potato inhibitor I-type family protein	AT2G38870.1	58.824	PWA76143.1	inhibitor of trypsin and hageman factor [Artemisia annua]
CtAH10T0098700.1	1	619.573	567.555	595.503	Proteins with interaction domains (with proteins or polysaccharides)	pectinesterase (Protein of unknown function%2C DUF538)	AT1G02816.1	52.761	XP_023744605.1	uncharacterized protein At5g01610-like [Lactuca sativa] &gt;PLY65580.1 hypothetical protein LSAT_5X190920 [Lactuca sativa]
CtAH10T0105500.1	4	328.165	220.572	240.703	Proteins with interaction domains (with proteins or polysaccharides)	Plant invertase/pectin methylesterase inhibitor superfamily	AT4G02320.1	49.385	XP_024980793.1	pectinesterase-like [Cynara cardunculus var. scolymus]
CtAH11T0099700.1	6	3517.69	3520.05	3602.07	Proteins with interaction domains (with proteins or polysaccharides)	cystatin B	AT3G12490.1	58.763	KVH91523.1	Cystatin [Cynara cardunculus var. scolymus]
CtAH11T0257400.1	7	6325.88	6154.72	6642.92	Proteins with interaction domains (with proteins or polysaccharides)	PHYTOCYSTATIN 2	AT2G31980.1	40	XP_024985719.1	cysteine proteinase inhibitor B-like [Cynara cardunculus var. scolymus] &gt;KVH90918.1 Cystatin [Cynara cardunculus var. scolymus]
CtAH01T0019100.1	1	19.1927	35.5614	20.0792	Protein degradation	Proteasome component (PCI) domain protein	AT5G15610.2	67.312	XP_024975413.1	eukaryotic translation initiation factor 3 subunit M-like [Cynara cardunculus var. scolymus] &gt;KVI02593.1 hypothetical protein Ccrd_019119 [Cynara cardunculus var. scolymus]
CtAH02T0044100.1	8	463.257	433.789	418.064	Protein degradation	Proteasome component (PCI) domain protein	AT5G45620.1	84.197	XP_024993627.1	26S proteasome non-ATPase regulatory subunit 13 homolog A-like [Cynara cardunculus var. scolymus] &gt;KVH95163.1 Proteasome component (PCI) domain-containing protein [Cynara cardunculus var. scolymus]
CtAH03T0012900.1	2	171.522	184.093	185.868	Protein degradation	ubiquitin family protein	AT3G13235.3	74.334	XP_024967391.1	DNA damage-inducible protein 1-like [Cynara cardunculus var. scolymus]
CtAH03T0031600.1	1	45.1086	25.1117	25.6009	Protein degradation	ubiquitin-conjugating enzyme 36	AT1G16890.2	70.13	XP_022749292.1	ubiquitin-conjugating enzyme E2 36-like isoform X4 [Durio zibethinus]
CtAH03T0235700.1	1	219.187	234.634	253.093	Protein degradation	RP non-ATPase subunit 8A	AT5G05780.1	87.987	XP_024996123.1	26S proteasome non-ATPase regulatory subunit 7 homolog A [Cynara cardunculus var. scolymus] &gt;KVH91563.1 JAB1/Mov34/MPN/PAD-1 [Cynara cardunculus var. scolymus]
CtAH03T0247300.1	2	243.803	257.65	208.829	Protein degradation	Proteasome component (PCI) domain protein	AT5G45620.1	84.974	XP_024996091.1	26S proteasome non-ATPase regulatory subunit 13 homolog A [Cynara cardunculus var. scolymus]
CtAH04T0007400.1	1	78.7864	89.1944	77.8979	Protein degradation	E3 ubiquitin ligase SCF complex subunit SKP1/ASK1 family protein	AT5G42190.1	74.854	XP_024991367.1	SKP1-like protein 1B [Cynara cardunculus var. scolymus] &gt;KVI04057.1 hypothetical protein Ccrd_017630 [Cynara cardunculus var. scolymus]
CtAH04T0055600.1	4	2626.92	3161.83	3109.06	Protein degradation	FtsH extracellular protease family	AT2G30950.1	87.464	XP_024961788.1	ATP-dependent zinc metalloprotease FTSH 2, chloroplastic [Cynara cardunculus var. scolymus]
CtAH04T0205200.1	1	17.4618	15.5317	8.40445	Protein degradation	E3 ubiquitin-protein ligase	AT3G19990.1	61.298	XP_024988712.1	uncharacterized protein LOC112523365 [Cynara cardunculus var. scolymus] &gt;KVH97420.1 hypothetical protein Ccrd_000462 [Cynara cardunculus var. scolymus]
CtAH05T0100600.1	1	43.6674	34.0897	17.1629	Protein degradation	CLP protease proteolytic subunit 6	AT1G11750.1	69.853	XP_024979493.1	ATP-dependent Clp protease proteolytic subunit 6, chloroplastic isoform X1 [Cynara cardunculus var. scolymus]
CtAH05T0177300.1	2	54.0476	99.6279	107.031	Protein degradation	ATP-dependent caseinolytic (Clp) protease/crotonase family protein	AT1G09130.2	68.786	XP_024963164.1	ATP-dependent Clp protease proteolytic subunit-related protein 3, chloroplastic [Cynara cardunculus var. scolymus] &gt;KVH87602.1 ClpP [Cynara cardunculus var. scolymus]
CtAH05T0239900.1	1	39.8648	22.2946	22.6718	Protein degradation	26S proteasome regulatory subunit%2C putative (RPN5)	AT5G09900.1	64.727	KVI01343.1	Proteasome component (PCI) domain-containing protein [Cynara cardunculus var. scolymus]
CtAH06T0244600.1	8	82.9473	75.6047	97.0007	Protein degradation	LOW protein: E3 ubiquitin ligase-like protein	AT1G55860.1	39.495	XP_023746600.1	E3 ubiquitin-protein ligase UPL2-like [Lactuca sativa]
CtAH06T0278900.1	1	52.5906	57.1941	51.6576	Protein degradation	RING domain ligase2	AT5G14420.2	67.792	XP_024972826.1	E3 ubiquitin-protein ligase RGLG2-like [Cynara cardunculus var. scolymus] &gt;XP_024972827.1 E3 ubiquitin-protein ligase RGLG2-like [Cynara cardunculus var. scolymus]
CtAH07T0227000.1	3	74.9737	62.1215	64.7973	Protein degradation	PDI-like 2-2	AT1G04980.1	75.837	PWA69113.1	protein disulfide isomerase-like 2-3 [Artemisia annua]
CtAH07T0259000.1	1	130.166	75.2205	89.3206	Protein degradation	LOW protein: E3 ubiquitin ligase-like protein	AT1G55860.1	60.563	XP_024960061.1	E3 ubiquitin-protein ligase UPL1-like [Cynara cardunculus var. scolymus] &gt;XP_024960062.1 E3 ubiquitin-protein ligase UPL1-like [Cynara cardunculus var. scolymus]
CtAH07T0263900.1	2	70.6139	51.5943	49.5176	Protein degradation	COP9 signalosome subunit 6A	AT5G56280.1	79.433	XP_024959529.1	COP9 signalosome complex subunit 6a-like [Cynara cardunculus var. scolymus]
CtAH07T0264500.1	9	82.2933	79.7648	70.4627	Protein degradation	proteasome activating protein 200	AT3G13330.1	62.88	XP_024959217.1	proteasome activator subunit 4 isoform X1 [Cynara cardunculus var. scolymus]
CtAH08T0085000.1	10	156.207	148.312	150.301	Protein degradation	ubiquitin-specific protease 12	AT5G06600.2	80.34	XP_024969227.1	ubiquitin carboxyl-terminal hydrolase 12-like isoform X1 [Cynara cardunculus var. scolymus]
CtAH08T0124600.1	2	43.8373	40.7086	37.5801	Protein degradation	RING domain ligase1	AT3G01650.2	70.968	XP_024960630.1	E3 ubiquitin-protein ligase RGLG2-like [Cynara cardunculus var. scolymus] &gt;XP_024960636.1 E3 ubiquitin-protein ligase RGLG2-like [Cynara cardunculus var. scolymus] &gt;XP_024960644.1 E3 ubiquitin-protein ligase RGLG2-like [Cynara cardunculus var. scolymus] &gt;XP_024960652.1 E3 ubiquitin-protein ligase RGLG2-like [Cynara cardunculus var. scolymus] &gt;XP_024960661.1 E3 ubiquitin-protein ligase…
CtAH08T0136200.1	3	117.688	123.705	97.6146	Protein degradation	Proteasome component (PCI) domain protein	AT3G02200.2	66.833	XP_024963852.1	eukaryotic translation initiation factor 3 subunit M-like [Cynara cardunculus var. scolymus] &gt;KVH48448.1 Proteasome component (PCI) domain-containing protein [Cynara cardunculus var. scolymus]
CtAH09T0004000.1	3	95.8367	88.4913	92.6707	Protein degradation	regulatory particle triple-A 1A	AT1G53750.1	95.54	KVI05787.1	26S proteasome subunit P45 [Cynara cardunculus var. scolymus]
CtAH09T0103100.2	16	262.371	224.19	296.341	Protein degradation	26S proteasome regulatory subunit S2 1A	AT2G20580.1	76.854	XP_024962066.1	26S proteasome non-ATPase regulatory subunit 2 homolog A-like [Cynara cardunculus var. scolymus]
CtAH10T0251000.1	3	111.75	116.984	141.515	Protein degradation	ubiquitin-specific protease 12	AT5G06600.2	82.468	XP_024969287.1	ubiquitin carboxyl-terminal hydrolase 12-like isoform X1 [Cynara cardunculus var. scolymus]
CtAH11T0055800.1	3	24.4242	43.8058	45.4009	Protein degradation	U-box domain-containing protein	AT5G15400.1	72.848	XP_021983207.1	probable ubiquitin conjugation factor E4 [Helianthus annuus] &gt;OTG15775.1 putative U-box domain-containing protein [Helianthus annuus]
CtAH11T0259500.1	10	293.319	273.421	275.304	Protein degradation	26S proteasome regulatory complex%2C non-ATPase subcomplex%2C Rpn2/Psmd1 subunit	AT2G32730.1	84.164	XP_024985241.1	26S proteasome non-ATPase regulatory subunit 1 homolog A-like [Cynara cardunculus var. scolymus]
CtAH12T0142400.1	8	438.838	386.281	417.577	Protein degradation	26S proteasome regulatory subunit%2C putative (RPN5)	AT5G09900.2	79.365	XP_024966390.1	26S proteasome non-ATPase regulatory subunit 12 homolog A-like [Cynara cardunculus var. scolymus]
CtAH12T0190800.1	1	87.7399	82.4238	102.445	Protein degradation	proteasome family protein	AT2G26990.1	76.037	XP_022036155.1	COP9 signalosome complex subunit 2 [Helianthus annuus] &gt;OTG29729.1 putative proteasome family protein [Helianthus annuus]
CtAH02T0072600.1	3	102.464	95.6249	82.3628	Protein degradation	N-terminal nucleophile aminohydrolases (Ntn hydrolases) superfamily protein	AT3G26340.1	86.345	PWA41775.1	nucleophile aminohydrolase (Ntn hydrolases) superfamily protein [Artemisia annua]
CtAH02T0111800.1	10	497.997	567.132	596.39	Protein degradation	PAM domain (PCI/PINT associated module) protein	AT1G20200.1	80	XP_024993924.1	probable 26S proteasome non-ATPase regulatory subunit 3 [Cynara cardunculus var. scolymus] &gt;KVH96019.1 26S proteasome regulatory subunit, C-terminal [Cynara cardunculus var. scolymus]
CtAH03T0007700.1	2	1793.93	1672.14	1328.16	Protein degradation	proteasome subunit PAB1	AT1G16470.2	77.778	KZM98911.1	hypothetical protein DCAR_013727 [Daucus carota subsp. sativus]
CtAH03T0007800.1	2	164.773	192.278	181.824	Protein degradation	proteasome subunit PAB1	AT1G16470.2	70.558	KZM98911.1	hypothetical protein DCAR_013727 [Daucus carota subsp. sativus]
CtAH03T0141100.1	7	1215.59	1164.71	1061.68	Protein degradation	proteasome alpha subunit D2	AT5G66140.1	93.6	XP_023733423.1	proteasome subunit alpha type-7 [Lactuca sativa] &gt;PLY97328.1 hypothetical protein LSAT_4X145821 [Lactuca sativa]
CtAH03T0236700.1	5	391.327	339.617	284.08	Protein degradation	N-terminal nucleophile aminohydrolases (Ntn hydrolases) superfamily protein	AT4G31300.3	88.21	XP_024996439.1	proteasome subunit beta type-6 [Cynara cardunculus var. scolymus] &gt;KVH91511.1 hypothetical protein Ccrd_006462 [Cynara cardunculus var. scolymus]
CtAH03T0256400.1	3	204.157	227.784	220.676	Protein degradation	20S proteasome alpha subunit C1	AT3G22110.1	89.516	XP_024967743.1	proteasome subunit alpha type-4-like [Cynara cardunculus var. scolymus]
CtAH04T0208200.1	8	971.17	977.438	975.175	Protein degradation	20S proteasome beta subunit D1	AT3G22630.1	80.628	XP_024989090.1	proteasome subunit beta type-2-A-like [Cynara cardunculus var. scolymus] &gt;KVH97559.1 Proteasome B-type subunit [Cynara cardunculus var. scolymus]
CtAH06T0228400.1	7	297.273	310.124	287.15	Protein degradation	20S proteasome beta subunit G1	AT1G56450.1	81.624	XP_024972276.1	proteasome subunit beta type-4-like [Cynara cardunculus var. scolymus] &gt;XP_024972277.1 proteasome subunit beta type-4-like [Cynara cardunculus var. scolymus]
CtAH06T0250800.1	10	2455.18	2427.97	2341.59	Protein degradation	20S proteasome subunit PAA2	AT2G05840.1	86.585	XP_024972886.1	proteasome subunit alpha type-6 [Cynara cardunculus var. scolymus]
CtAH06T0277000.1	5	118.144	107.158	120.07	Protein degradation	26S proteasome regulatory subunit Rpn7	AT4G24820.1	84.896	XP_024973251.1	26S proteasome non-ATPase regulatory subunit 6 homolog isoform X1 [Cynara cardunculus var. scolymus]
CtAH06T0300200.1	4	165.011	167.965	166.808	Protein degradation	Mov34/MPN/PAD-1 family protein	AT5G23540.1	95.793	XP_024972802.1	26S proteasome non-ATPase regulatory subunit 14 homolog [Cynara cardunculus var. scolymus]
CtAH07T0146100.1	32	2544.37	2672.67	2525.75	Protein degradation	tripeptidyl peptidase ii	AT4G20850.1	70.91	XP_024992282.1	tripeptidyl-peptidase 2 isoform X1 [Cynara cardunculus var. scolymus]
CtAH08T0210200.1	3	2640.56	2587.44	2967.6	Protein degradation	related to ubiquitin 1	AT1G31340.1	100	XP_009143639.1	PREDICTED: ubiquitin-NEDD8-like protein RUB2 [Brassica rapa] &gt;CDY31710.1 BnaA05g08370D [Brassica napus] &gt;RID61755.1 hypothetical protein BRARA_E00879 [Brassica rapa] &gt;VDC70231.1 unnamed protein product [Brassica rapa]
CtAH09T0004700.1	8	1697.68	1737.56	1749.5	Protein degradation	20S proteasome alpha subunit E2	AT3G14290.1	95.359	XP_024970472.1	proteasome subunit alpha type-5 [Cynara cardunculus var. scolymus] &gt;KVI05827.1 Proteasome, alpha-subunit, N-terminal domain-containing protein [Cynara cardunculus var. scolymus]
CtAH09T0007300.1	2	114.476	92.7115	139.345	Protein degradation	proteasome alpha subunit A1	AT5G35590.1	74.797	XP_024970432.1	proteasome subunit alpha type-6-like isoform X1 [Cynara cardunculus var. scolymus]
CtAH09T0047900.1	2	173.973	74.5129	68.0817	Protein degradation	26S proteasome regulatory subunit Rpn7	AT4G24820.1	86.198	XP_023772863.1	26S proteasome non-ATPase regulatory subunit 6 homolog [Lactuca sativa] &gt;PLY78505.1 hypothetical protein LSAT_4X78821 [Lactuca sativa]
CtAH09T0080700.1	6	545.789	508.034	556.238	Protein degradation	20S proteasome alpha subunit F2	AT1G47250.1	76.703	XP_024970470.1	proteasome subunit alpha type-1-B-like [Cynara cardunculus var. scolymus] &gt;KVI06548.1 Proteasome, alpha-subunit, N-terminal domain-containing protein [Cynara cardunculus var. scolymus]
CtAH09T0213300.1	4	415.704	249.107	408.845	Protein degradation	proteasome beta subunit C1	AT1G21720.1	91.667	XP_023731897.1	proteasome subunit beta type-3-A [Lactuca sativa] &gt;PLY75364.1 hypothetical protein LSAT_6X110200 [Lactuca sativa]
CtAH10T0019000.1	11	1826.95	1672.82	1916.38	Protein degradation	20S proteasome alpha subunit G1	AT2G27020.1	89.157	XP_024974094.1	proteasome subunit alpha type-3 [Cynara cardunculus var. scolymus] &gt;KVI03397.1 Proteasome, alpha-subunit, N-terminal domain-containing protein [Cynara cardunculus var. scolymus]
CtAH01T0035200.1	2	60.7587	48.1395	42.6808	Membrane or vesicle trafficking	ADP-ribosylation factor-like A1C	AT3G49870.1	85.616	XP_024974241.1	ADP-ribosylation factor-like protein 8a [Cynara cardunculus var. scolymus]
CtAH01T0075600.1	6	226.293	195.062	192.279	Membrane or vesicle trafficking	Coatomer%2C beta subunit	AT4G31480.3	82.609	KVI03061.1	Armadillo-like helical, partial [Cynara cardunculus var. scolymus]
CtAH01T0085300.1	2	64.629	53.6331	63.9697	Membrane or vesicle trafficking	RAB GTPase homolog H1E	AT5G10260.1	90.821	XP_024964385.1	ras-related protein RABH1e-like [Cynara cardunculus var. scolymus] &gt;KVG72201.1 Ran GTPase [Cynara cardunculus var. scolymus]
CtAH01T0086700.1	1	166.007	161.358	171.611	Membrane or vesicle trafficking	annexin 2	AT5G65020.1	67.823	XP_024964203.1	annexin D2-like [Cynara cardunculus var. scolymus]
CtAH01T0109800.1	1	114.192	153.139	156.025	Membrane or vesicle trafficking	RAB GTPase homolog A5A	AT5G47520.1	77.093	XP_024983869.1	ras-related protein RABA5a-like [Cynara cardunculus var. scolymus]
CtAH01T0175600.1	1	68.9139	54.7	48.4928	Membrane or vesicle trafficking	SNARE-like superfamily protein	AT1G60970.1	78.531	KVH87645.1	AP complex, mu/sigma subunit [Cynara cardunculus var. scolymus]
CtAH01T0215800.1	5	438.803	419.827	395.56	Membrane or vesicle trafficking	Clathrin light chain protein	AT2G20760.1	52.5	XP_024992777.1	clathrin light chain 2-like [Cynara cardunculus var. scolymus] &gt;KVH89548.1 Clathrin light chain [Cynara cardunculus var. scolymus]
CtAH02T0045200.1	1	69.61	64.2753	57.1293	Membrane or vesicle trafficking	Adaptin family protein	AT1G31730.1	69.141	KVH95144.1	Adaptor protein complex AP-4, epsilon subunit [Cynara cardunculus var. scolymus]
CtAH02T0058000.1	1	85.785	79.8297	117.531	Membrane or vesicle trafficking	Clathrin adaptor complex small chain family protein	AT4G35410.2	83.648	KVH88876.1	Adaptor protein complex, sigma subunit, partial [Cynara cardunculus var. scolymus]
CtAH02T0116400.1	1	142.064	125.825	92.585	Membrane or vesicle trafficking	Adaptor protein complex AP-1%2C gamma subunit	AT1G60070.1	75.399	XP_024994135.1	AP-1 complex subunit gamma-2-like isoform X4 [Cynara cardunculus var. scolymus]
CtAH02T0214200.1	2	171.105	136.624	99.999	Membrane or vesicle trafficking	Putative plant snare 13	AT3G17440.1	83.846	XP_024993905.1	novel plant SNARE 13 [Cynara cardunculus var. scolymus]
CtAH03T0043200.1	3	166.594	122.553	146.54	Membrane or vesicle trafficking	RAB GTPase homolog B1C	AT4G17170.1	94.762	XP_024967397.1	ras-related protein RABB1c [Cynara cardunculus var. scolymus]
CtAH03T0060800.1	1	70.4682	43.4534	57.1011	Membrane or vesicle trafficking	Coatomer%2C alpha subunit	AT1G62020.1	80.148	XP_024960820.1	coatomer subunit alpha-1-like isoform X1 [Cynara cardunculus var. scolymus]
CtAH03T0069300.1	2	47.7324	33.4554	41.5243	Membrane or vesicle trafficking	coatomer gamma-2 subunit%2C putative / gamma-2 coat protein%2C putative / gamma-2 COP	AT4G34450.1	83.032	KVI10717.1	Armadillo-like helical [Cynara cardunculus var. scolymus]
CtAH03T0162500.1	1	29.1766	23.3938	22.9847	Membrane or vesicle trafficking	SEC7-like guanine nucleotide exchange family protein	AT3G60860.1	68.787	XP_024958693.1	brefeldin A-inhibited guanine nucleotide-exchange protein 2-like [Cynara cardunculus var. scolymus] &gt;KVH91182.1 Armadillo-like helical [Cynara cardunculus var. scolymus]
CtAH03T0250200.1	3	64.6625	61.1315	79.8719	Membrane or vesicle trafficking	Adaptin family protein	AT1G31730.1	64.865	XP_024996812.1	AP-4 complex subunit epsilon-like isoform X1 [Cynara cardunculus var. scolymus]
CtAH04T0055800.1	2	94.1344	87.3015	108.65	Membrane or vesicle trafficking	RAB GTPase homolog A1B	AT1G16920.1	81.651	KVI04426.1	Ran GTPase [Cynara cardunculus var. scolymus]
CtAH04T0066300.1	1	101.275	159.171	136.717	Membrane or vesicle trafficking	secretion-associated RAS super family 2	AT4G02080.1	93.264	XP_024963282.1	GTP-binding protein SAR1A-like [Cynara cardunculus var. scolymus] &gt;KVH87520.1 hypothetical protein Ccrd_025220 [Cynara cardunculus var. scolymus]
CtAH04T0090800.1	1	64.9598	51.6016	110.798	Membrane or vesicle trafficking	vesicle-associated membrane protein 726	AT1G04760.2	83.5	XP_024990092.1	vesicle-associated membrane protein 722-like [Cynara cardunculus var. scolymus] &gt;KVI04438.1 Longin domain-containing protein [Cynara cardunculus var. scolymus]
CtAH04T0107800.1	1	35.0219	35.1882	42.3405	Membrane or vesicle trafficking	RAB GTPase homolog A5A	AT5G47520.1	85.854	XP_024987937.1	ras-related protein RABA5a-like [Cynara cardunculus var. scolymus] &gt;XP_024987938.1 ras-related protein RABA5a-like [Cynara cardunculus var. scolymus] &gt;XP_024987939.1 ras-related protein RABA5a-like [Cynara cardunculus var. scolymus]
CtAH04T0189900.1	2	116.446	87.6415	96.5893	Membrane or vesicle trafficking	dynamin-like protein	AT5G42080.1	81.117	KAD4982743.1	hypothetical protein E3N88_19414 [Mikania micrantha]
CtAH05T0100700.1	3	198.136	186.371	158.716	Membrane or vesicle trafficking	RAB GTPase homolog G3F	AT3G18820.1	74.888	XP_021989524.1	ras-related protein Rab7 [Helianthus annuus] &gt;OTG12216.1 putative ras-related protein [Helianthus annuus]
CtAH05T0126300.1	1	49.7334	43.0292	56.0777	Membrane or vesicle trafficking	SNARE-like superfamily protein	AT1G80500.2	83.217	TMW89530.1	hypothetical protein EJD97_017074 [Solanum chilense]
CtAH06T0039000.1	3	97.714	105.826	90.7615	Membrane or vesicle trafficking	syntaxin of plants 131	AT3G03800.2	74.351	XP_024983981.1	syntaxin-132-like [Cynara cardunculus var. scolymus] &gt;KVI00031.1 Syntaxin/epimorphin, conserved site-containing protein [Cynara cardunculus var. scolymus]
CtAH06T0041200.1	3	136.88	128.875	174.036	Membrane or vesicle trafficking	syntaxin of plants 121	AT3G11820.1	66.791	XP_024983030.1	syntaxin-121-like [Cynara cardunculus var. scolymus] &gt;KVI00040.1 Syntaxin/epimorphin, conserved site-containing protein [Cynara cardunculus var. scolymus]
CtAH06T0088000.1	9	189.4	155.514	209.873	Membrane or vesicle trafficking	RAB GDP dissociation inhibitor 2	AT3G59920.1	85.135	XP_024982639.1	guanosine nucleotide diphosphate dissociation inhibitor 2 [Cynara cardunculus var. scolymus] &gt;KVI00458.1 GDP dissociation inhibitor [Cynara cardunculus var. scolymus]
CtAH06T0180800.2	1	81.445	64.7019	75.9079	Membrane or vesicle trafficking	Plant VAMP (vesicle-associated membrane protein) family protein	AT4G00170.2	45.122	XP_024992627.1	vesicle-associated protein 1-3-like [Cynara cardunculus var. scolymus]
CtAH06T0302600.1	1	58.667	59.5967	45.5254	Membrane or vesicle trafficking	exocyst complex component sec3A	AT1G47550.1	82.79	XP_024973457.1	exocyst complex component SEC3A-like isoform X2 [Cynara cardunculus var. scolymus] &gt;KVH98377.1 Exocyst complex, component Exoc1 [Cynara cardunculus var. scolymus]
CtAH06T0309700.1	9	220.53	214.619	208.01	Membrane or vesicle trafficking	Coatomer%2C alpha subunit	AT1G62020.1	82.713	KVH98439.1	Coatomer alpha subunit [Cynara cardunculus var. scolymus]
CtAH07T0111400.1	1	59.745	24.6256	29.9865	Membrane or vesicle trafficking	P-glycoprotein 20	AT3G55320.1	78.566	XP_024992521.1	ABC transporter B family member 6-like isoform X1 [Cynara cardunculus var. scolymus] &gt;KVH89240.1 AAA+ ATPase domain-containing protein [Cynara cardunculus var. scolymus]
CtAH07T0124200.1	1	38.102	19.3145	23.8533	Membrane or vesicle trafficking	Clathrin%2C heavy chain	AT3G11130.1	93.06	XP_024992069.1	clathrin heavy chain 1 [Cynara cardunculus var. scolymus]
CtAH07T0204100.1	6	204.22	205.848	212.037	Membrane or vesicle trafficking	vaculolar sorting receptor 3	AT2G14740.1	81.322	KVI01920.1	Complement Clr-like EGF domain-containing protein [Cynara cardunculus var. scolymus]
CtAH08T0002900.1	1	44.0262	49.6944	42.746	Membrane or vesicle trafficking	vacuolar protein sorting 26A	AT5G53530.1	87.544	XP_024982784.1	vacuolar protein sorting-associated protein 26A [Cynara cardunculus var. scolymus]
CtAH08T0037100.1	1	21.1667	29.2377	45.2428	Membrane or vesicle trafficking	Clathrin%2C heavy chain	AT3G11130.1	92.557	XP_024969662.1	clathrin heavy chain 1-like isoform X1 [Cynara cardunculus var. scolymus] &gt;XP_024969692.1 clathrin heavy chain 1-like isoform X6 [Cynara cardunculus var. scolymus]
CtAH08T0071800.1	1	296.822	261.36	470.533	Membrane or vesicle trafficking	subunit of exocyst complex 8	AT3G10380.1	56.038	XP_024974731.1	exocyst complex component SEC8 isoform X1 [Cynara cardunculus var. scolymus]
CtAH08T0090200.1	2	42.3595	21.5518	18.5679	Membrane or vesicle trafficking	ATP binding cassette subfamily B1	AT2G36910.1	86.71	XP_024989185.1	ABC transporter B family member 1 [Cynara cardunculus var. scolymus] &gt;KVI09502.1 AAA+ ATPase domain-containing protein [Cynara cardunculus var. scolymus]
CtAH08T0113800.1	1	34.7373	48.0168	63.2648	Membrane or vesicle trafficking	Adaptor protein complex AP-2%2C alpha subunit	AT5G22780.2	77.507	XP_024988723.1	AP-2 complex subunit alpha-1-like isoform X1 [Cynara cardunculus var. scolymus]
CtAH08T0236600.1	1	80.1523	73.0852	73.0269	Membrane or vesicle trafficking	putative type 1 membrane protein	AT3G24160.1	34.072	KVI08273.1	hypothetical protein Ccrd_013361, partial [Cynara cardunculus var. scolymus]
CtAH08T0288600.1	1	146.873	162.643	165.415	Membrane or vesicle trafficking	Endosomal targeting BRO1-like domain-containing protein	AT1G73390.6	79.412	XP_024969820.1	uncharacterized protein LOC112509196 [Cynara cardunculus var. scolymus] &gt;XP_024969825.1 uncharacterized protein LOC112509196 [Cynara cardunculus var. scolymus] &gt;XP_024969831.1 uncharacterized protein LOC112509196 [Cynara cardunculus var. scolymus] &gt;XP_024969837.1 uncharacterized protein LOC112509196 [Cynara cardunculus var. scolymus] &gt;XP_024969845.1 uncharacterized protein LOC11250919…
CtAH10T0078000.1	2	367.751	267.966	223.713	Membrane or vesicle trafficking	vesicle-associated membrane protein 726	AT1G04760.2	68.493	XP_024975436.1	vesicle-associated membrane protein 722-like [Cynara cardunculus var. scolymus] &gt;KVI03819.1 Longin domain-containing protein [Cynara cardunculus var. scolymus]
CtAH10T0082500.1	1	403.968	436.531	422.749	Membrane or vesicle trafficking	ribophorin II (RPN2) family protein	AT4G21150.1	51.005	XP_024975569.1	dolichyl-diphosphooligosaccharide--protein glycosyltransferase subunit 2-like [Cynara cardunculus var. scolymus]
CtAH10T0208700.1	20	574.437	603.393	645.139	Membrane or vesicle trafficking	Clathrin%2C heavy chain	AT3G11130.1	89.258	XP_023748560.1	clathrin heavy chain 1-like [Lactuca sativa]
CtAH10T0224100.1	3	214.969	171.836	203.878	Membrane or vesicle trafficking	RHOMBOID-like protein 3	AT5G07250.1	63.158	XP_024971071.1	RHOMBOID-like protein 2 [Cynara cardunculus var. scolymus] &gt;KVI07157.1 Peptidase S54, rhomboid [Cynara cardunculus var. scolymus]
CtAH10T0244400.1	1	31.5996	9.76554	16.7097	Membrane or vesicle trafficking	vacuolar sorting-associated protein (DUF946)	AT5G18490.1	61.596	XP_024971367.1	uncharacterized protein LOC112510257 [Cynara cardunculus var. scolymus] &gt;KVI07364.1 hypothetical protein Ccrd_014293 [Cynara cardunculus var. scolymus]
CtAH11T0169600.1	2	16.7049	20.2108	22.8465	Membrane or vesicle trafficking	Adaptor protein complex AP-2%2C alpha subunit	AT5G22780.2	75.558	XP_024985087.1	AP-2 complex subunit alpha-1-like isoform X1 [Cynara cardunculus var. scolymus]
CtAH11T0193500.1	4	254.219	371.654	324.774	Membrane or vesicle trafficking	syntaxin of plants 71	AT3G09740.1	70.69	XP_024985142.1	syntaxin-71-like [Cynara cardunculus var. scolymus] &gt;KVH90460.1 Syntaxin/epimorphin, conserved site-containing protein [Cynara cardunculus var. scolymus]
CtAH11T0224600.1	1	13.2938	32.5809	21.8834	Membrane or vesicle trafficking	Syntaxin/t-SNARE family protein	AT5G46860.1	73.485	KVH90232.1	Syntaxin/epimorphin, conserved site-containing protein, partial [Cynara cardunculus var. scolymus]
CtAH11T0231400.1	6	126.478	81.4555	80.7497	Membrane or vesicle trafficking	Adaptin family protein	AT4G23460.1	85.111	XP_024985138.1	beta-adaptin-like protein B [Cynara cardunculus var. scolymus]
CtAH12T0080900.1	5	107.688	88.5926	96.9114	Membrane or vesicle trafficking	vacuolar sorting receptor homolog 1	AT3G52850.1	69.489	XP_024965576.1	vacuolar-sorting receptor 1-like isoform X1 [Cynara cardunculus var. scolymus]
CtAH12T0176200.1	3	54.4379	45.9194	79.8976	Membrane or vesicle trafficking	alpha-soluble NSF attachment protein 2	AT3G56190.1	73.171	XP_024968095.1	alpha-soluble NSF attachment protein-like [Cynara cardunculus var. scolymus] &gt;XP_024968096.1 alpha-soluble NSF attachment protein-like [Cynara cardunculus var. scolymus] &gt;KVI12079.1 NSF attachment protein [Cynara cardunculus var. scolymus]
CtAH02T0066800.1	6	543.726	527.757	561.565	Membrane or vesicle trafficking	ADP-ribosylation factor A1B	AT5G14670.3	98.895	RZB99279.1	ADP-ribosylation factor 2 isoform A [Glycine soja]
CtAH04T0066500.1	1	207.923	210.506	194.274	Membrane or vesicle trafficking	calreticulin 1b	AT1G09210.1	85.791	XP_022028119.1	calreticulin-like [Helianthus annuus] &gt;OTG31043.1 putative calreticulin 1b [Helianthus annuus]
CtAH06T0287300.1	18	1603.25	1650.85	1715.56	Membrane or vesicle trafficking	PATELLIN 2	AT1G22530.2	47.465	XP_023764980.1	patellin-3 [Lactuca sativa] &gt;PLY84528.1 hypothetical protein LSAT_1X26001 [Lactuca sativa]
CtAH07T0075700.1	2	66.0371	95.1951	87.2564	Membrane or vesicle trafficking	SNARE-like superfamily protein	AT1G47830.1	95	XP_023765811.1	AP-2 complex subunit sigma [Lactuca sativa] &gt;XP_024986629.1 AP-2 complex subunit sigma [Cynara cardunculus var. scolymus] &gt;KVH90403.1 Adaptor protein complex, sigma subunit [Cynara cardunculus var. scolymus] &gt;PLY83952.1 hypothetical protein LSAT_8X30560 [Lactuca sativa]
CtAH01T0117700.1	2	45.8291	55.7122	63.4771	Related to lipid metabolism	GDSL-like Lipase/Acylhydrolase superfamily protein	AT5G45950.1	50.732	XP_024983537.1	GDSL esterase/lipase At5g45950-like [Cynara cardunculus var. scolymus] &gt;KVI00995.1 Lipase, GDSL [Cynara cardunculus var. scolymus]
CtAH01T0153200.1	2	93.3257	157.649	154.964	Related to lipid metabolism	Oxysterol-binding family protein	AT5G02100.1	75.278	XP_024964083.1	oxysterol-binding protein-related protein 3C-like [Cynara cardunculus var. scolymus]
CtAH01T0171600.1	1	57.2458	72.2225	126.415	Related to lipid metabolism	3-ketoacyl-acyl carrier protein synthase I	AT5G46290.1	77.426	XP_024964243.1	3-oxoacyl-[acyl-carrier-protein] synthase I, chloroplastic-like isoform X1 [Cynara cardunculus var. scolymus]
CtAH01T0200300.1	3	48.2315	47.743	33.5718	Related to lipid metabolism	GDSL-like Lipase/Acylhydrolase superfamily protein	AT5G45950.1	49.716	XP_024992902.1	GDSL esterase/lipase At5g45950-like [Cynara cardunculus var. scolymus]
CtAH02T0047000.1	2	148.821	232.748	240.534	Related to lipid metabolism	acyl-CoA-binding protein 6	AT1G31812.1	78.161	XP_024994523.1	acyl-CoA-binding protein [Cynara cardunculus var. scolymus]
CtAH02T0109800.1	2	53.9479	57.8103	57.4537	Related to lipid metabolism	PLC-like phosphodiesterases superfamily protein	AT4G38690.1	72.642	XP_024994143.1	uncharacterized protein LOC112527628 [Cynara cardunculus var. scolymus]
CtAH03T0136900.1	2	44.0378	31.7426	52.7866	Related to lipid metabolism	phospholipase D delta	AT4G35790.2	68.129	XP_024977549.1	phospholipase D delta-like [Cynara cardunculus var. scolymus]
CtAH04T0110300.1	1	129.131	125.206	201.009	Related to lipid metabolism	Plastid-lipid associated protein PAP / fibrillin family protein	AT4G22240.1	74.79	XP_023735112.1	light-induced protein, chloroplastic-like [Lactuca sativa] &gt;PLY97223.1 hypothetical protein LSAT_4X62881 [Lactuca sativa]
CtAH04T0194800.1	1	16.409	16.6349	34.9307	Related to lipid metabolism	Plastid-lipid associated protein PAP / fibrillin family protein	AT2G46910.1	63.538	XP_024988152.1	probable plastid-lipid-associated protein 10, chloroplastic isoform X1 [Cynara cardunculus var. scolymus] &gt;KVH97324.1 Plastid lipid-associated protein/fibrillin conserved domain-containing protein [Cynara cardunculus var. scolymus]
CtAH05T0213100.1	1	2696.63	2898.47	3127.4	Related to lipid metabolism	Phospholipase A2 family protein	AT2G06925.1	53.741	KVH88466.1	Phospholipase A2, active site-containing protein [Cynara cardunculus var. scolymus]
CtAH06T0252200.1	1	80.1619	84.3994	66.0407	Related to lipid metabolism	GDSL-motif lipase 5	AT1G53920.1	35.111	KAD4584912.1	hypothetical protein E3N88_22513 [Mikania micrantha]
CtAH06T0264300.1	5	125.621	156.499	134.76	Related to lipid metabolism	phospholipase D alpha 1	AT3G15730.1	77.189	XP_024972255.1	phospholipase D alpha 1 isoform X1 [Cynara cardunculus var. scolymus]
CtAH07T0113300.1	1	133.83	160.537	69.4279	Related to lipid metabolism	UDP-XYL synthase 6	AT2G28760.4	85.797	XP_024989557.1	UDP-glucuronic acid decarboxylase 6-like isoform X1 [Cynara cardunculus var. scolymus] &gt;KVI04930.1 NAD-dependent epimerase/dehydratase [Cynara cardunculus var. scolymus]
CtAH07T0122600.2	10	270.034	295.31	279.828	Related to lipid metabolism	phospholipase C 2	AT3G08510.2	68.942	XP_024989603.1	phosphoinositide phospholipase C 2-like [Cynara cardunculus var. scolymus]
CtAH08T0323100.1	2	58.6028	41.5808	40.5733	Related to lipid metabolism	SGNH hydrolase-type esterase superfamily protein	AT5G42170.1	49.405	XP_024978984.1	GDSL esterase/lipase At5g42170-like [Cynara cardunculus var. scolymus]
CtAH08T0331300.1	2	34.9348	20.7502	34.6232	Related to lipid metabolism	enoyl-CoA hydratase 2	AT1G76150.1	65.641	XP_024975458.1	enoyl-CoA hydratase 2, peroxisomal isoform X1 [Cynara cardunculus var. scolymus] &gt;XP_024975466.1 enoyl-CoA hydratase 2, peroxisomal isoform X1 [Cynara cardunculus var. scolymus]
CtAH09T0196700.1	2	122.904	139.872	118.109	Related to lipid metabolism	SEC14 cytosolic factor family protein / phosphoglyceride transfer family protein	AT4G09160.2	62.242	XP_024976643.1	patellin-3-like [Cynara cardunculus var. scolymus]
CtAH09T0214600.1	1	107.9	96.3368	90.5856	Related to lipid metabolism	3-ketoacyl-acyl carrier protein synthase III	AT1G62640.1	66.173	KVH99526.1	3-Oxoacyl-[acyl-carrier-protein (ACP)] synthase III [Cynara cardunculus var. scolymus]
CtAH09T0223800.1	4	89.2803	91.5703	109.767	Related to lipid metabolism	long chain acyl-CoA synthetase 9	AT1G77590.1	73.737	XP_024962067.1	long chain acyl-CoA synthetase 9, chloroplastic isoform X1 [Cynara cardunculus var. scolymus]
CtAH09T0293600.1	1	136.129	104.972	52.51	Related to lipid metabolism	alpha/beta hydrolase family protein	AT3G12150.1	75.209	XP_024982154.1	protein ABHD18-like [Cynara cardunculus var. scolymus] &gt;KVH94718.1 hypothetical protein Ccrd_003217 [Cynara cardunculus var. scolymus]
CtAH10T0072000.1	2	85.839	111.256	130.285	Related to lipid metabolism	Thioesterase/thiol ester dehydrase-isomerase superfamily protein	AT5G48370.1	77.586	XP_024974518.1	acyl-coenzyme A thioesterase 9, mitochondrial isoform X1 [Cynara cardunculus var. scolymus]
CtAH10T0072000.2	1	124.126	150.976	149.458	Related to lipid metabolism	Thioesterase/thiol ester dehydrase-isomerase superfamily protein	AT5G48370.1	77.586	XP_024974518.1	acyl-coenzyme A thioesterase 9, mitochondrial isoform X1 [Cynara cardunculus var. scolymus]
CtAH11T0114500.1	4	112.885	122.712	128.682	Related to lipid metabolism	acyl-CoA oxidase 1	AT4G16760.1	76.205	XP_024984883.1	peroxisomal acyl-coenzyme A oxidase 1-like isoform X2 [Cynara cardunculus var. scolymus] &gt;XP_024984884.1 peroxisomal acyl-coenzyme A oxidase 1-like isoform X2 [Cynara cardunculus var. scolymus]
CtAH11T0173900.1	6	116.126	129.994	101.106	Related to lipid metabolism	Sec14p-like phosphatidylinositol transfer family protein	AT1G72160.1	59.528	XP_024986776.1	patellin-3-like [Cynara cardunculus var. scolymus] &gt;KVH90714.1 CRAL-TRIO domain-containing protein [Cynara cardunculus var. scolymus]
CtAH11T0208900.1	2	81.8305	73.8736	69.7652	Related to lipid metabolism	GDSL-like Lipase/Acylhydrolase superfamily protein	AT5G03610.1	56.129	XP_024986129.1	GDSL esterase/lipase At5g03610-like [Cynara cardunculus var. scolymus]
CtAH11T0227300.1	2	57.307	81.4646	90.022	Related to lipid metabolism	3-ketoacyl-acyl carrier protein synthase III	AT1G62640.1	72.525	XP_024985707.1	3-oxoacyl-[acyl-carrier-protein] synthase 3 B, chloroplastic-like [Cynara cardunculus var. scolymus]
CtAH11T0249600.1	2	27.0943	36.6637	53.737	Related to lipid metabolism	acyl-activating enzyme 18	AT1G55320.1	64.641	XP_024986170.1	probable acyl-activating enzyme 18, peroxisomal [Cynara cardunculus var. scolymus]
CtAH11T0262600.1	2	44.4955	46.7136	44.0445	Related to lipid metabolism	peroxisomal 3-ketoacyl-CoA thiolase 3	AT2G33150.1	84.922	XP_024985095.1	3-ketoacyl-CoA thiolase 2, peroxisomal [Cynara cardunculus var. scolymus] &gt;KVH90998.1 Thiolase [Cynara cardunculus var. scolymus]
CtAH12T0095800.1	3	87.1871	69.9004	107.263	Related to lipid metabolism	acyl-CoA oxidase 4	AT3G51840.1	81.755	XP_024966447.1	acyl-coenzyme A oxidase 4, peroxisomal isoform X1 [Cynara cardunculus var. scolymus]
CtAH12T0174800.1	3	75.8574	72.4664	51.2871	Related to lipid metabolism	Plastid-lipid associated protein PAP / fibrillin family protein	AT2G42130.4	69.412	XP_024967533.1	probable plastid-lipid-associated protein 13, chloroplastic [Cynara cardunculus var. scolymus] &gt;KVI12041.1 Plastid lipid-associated protein/fibrillin conserved domain-containing protein [Cynara cardunculus var. scolymus]
CtAH12T0205400.1	1	32.6488	30.154	25.6334	Related to lipid metabolism	GDSL-like Lipase/Acylhydrolase superfamily protein	AT4G28780.1	62.534	XP_024967559.1	GDSL esterase/lipase At4g28780-like [Cynara cardunculus var. scolymus] &gt;KVI12315.1 Lipase, GDSL [Cynara cardunculus var. scolymus]
CtAH12T0223800.1	1	230.793	238.105	211.1	Related to lipid metabolism	Polyketide cyclase/dehydrase and lipid transport superfamily protein	AT1G02475.1	60	XP_024966193.1	uncharacterized protein LOC112506411 [Cynara cardunculus var. scolymus]
CtAH12T0223800.2	1	77.6942	79.1622	58.5179	Related to lipid metabolism	Polyketide cyclase/dehydrase and lipid transport superfamily protein	AT1G02475.1	60	XP_024966193.1	uncharacterized protein LOC112506411 [Cynara cardunculus var. scolymus]
CtAH12T0224100.1	1	343.382	362.098	318.394	Related to lipid metabolism	GDSL-like Lipase/Acylhydrolase superfamily protein	AT3G62280.1	69.737	XP_024968564.1	GDSL esterase/lipase At3g62280 [Cynara cardunculus var. scolymus] &gt;KVI12499.1 Lipase, GDSL [Cynara cardunculus var. scolymus]
CtAH01T0006200.1	9	568.105	585.113	624.275	Related to lipid metabolism	GDSL-like Lipase/Acylhydrolase superfamily protein	AT5G14450.1	55.429	PWA50422.1	uridine kinase-like 5 [Artemisia annua]
CtAH01T0009300.1	5	2064.72	2051.66	2080.83	Related to lipid metabolism	carbonic anhydrase 1	AT3G01500.3	73.145	XP_024974108.1	carbonic anhydrase [Cynara cardunculus var. scolymus]
CtAH03T0004800.1	1	309.918	225.488	272.731	Related to lipid metabolism	GDSL-like Lipase/Acylhydrolase superfamily protein	AT5G55050.1	43.314	XP_024966163.1	GDSL esterase/lipase At5g55050-like [Cynara cardunculus var. scolymus]
CtAH03T0018800.1	6	338.6	324.369	309.517	Related to lipid metabolism	PLC-like phosphodiesterase family protein	AT4G26690.1	53.191	XP_024966722.1	glycerophosphodiester phosphodiesterase GDPDL3-like isoform X1 [Cynara cardunculus var. scolymus]
CtAH03T0054400.1	6	371.523	347.133	433.125	Related to lipid metabolism	GDSL-like Lipase/Acylhydrolase superfamily protein	AT2G04570.1	61.272	XP_024966857.1	GDSL esterase/lipase At4g26790 [Cynara cardunculus var. scolymus] &gt;KVI10652.1 hypothetical protein Ccrd_010940 [Cynara cardunculus var. scolymus]
CtAH04T0153900.1	5	1334.31	1328.69	1451.37	Related to lipid metabolism	GDSL-like Lipase/Acylhydrolase superfamily protein	AT1G29670.1	49.014	XP_024988198.1	GDSL esterase/lipase At1g29670-like [Cynara cardunculus var. scolymus]
CtAH04T0154000.1	5	238.438	234.548	203.407	Related to lipid metabolism	GDSL-like Lipase/Acylhydrolase superfamily protein	AT1G29660.1	39.276	XP_030535573.1	uncharacterized protein LOC115744497 [Rhodamnia argentea]
CtAH06T0211800.1	4	293.242	319.866	210.975	Related to lipid metabolism	GDSL-like Lipase/Acylhydrolase superfamily protein	AT4G01130.1	60.218	XP_024992962.1	GDSL esterase/lipase At4g01130 [Cynara cardunculus var. scolymus]
CtAH08T0085400.2	5	148.886	165.337	175.032	Related to lipid metabolism	Li-tolerant lipase 1	AT3G04290.1	68.314	XP_024970273.1	GDSL esterase/lipase At5g33370-like [Cynara cardunculus var. scolymus]
CtAH08T0295200.1	2	781.527	667.986	607.036	Related to lipid metabolism	GDSL-like Lipase/Acylhydrolase superfamily protein	AT5G33370.1	71.703	XP_024976695.1	GDSL esterase/lipase At5g33370-like [Cynara cardunculus var. scolymus] &gt;KVI07856.1 Lipase, GDSL [Cynara cardunculus var. scolymus]
CtAH09T0014800.1	4	185.371	182.736	248.016	Related to lipid metabolism	GDSL-like Lipase/Acylhydrolase superfamily protein	AT3G16370.1	60.366	XP_024971127.1	GDSL esterase/lipase APG [Cynara cardunculus var. scolymus]
CtAH09T0101200.1	6	1006.52	1040.77	1021.28	Related to lipid metabolism	GDSL-like Lipase/Acylhydrolase superfamily protein	AT1G33811.1	64.69	KVH46983.1	Lipase, GDSL [Cynara cardunculus var. scolymus]
CtAH09T0145700.1	8	454.402	482.023	382.874	Related to lipid metabolism	GDSL-like Lipase/Acylhydrolase superfamily protein	AT5G55050.1	51.613	XP_024976821.1	GDSL esterase/lipase At5g55050 [Cynara cardunculus var. scolymus]
CtAH09T0148600.1	7	168.298	166.222	153.466	Related to lipid metabolism	PLC-like phosphodiesterase family protein	AT4G26690.1	50.308	XP_024977391.1	glycerophosphodiester phosphodiesterase GDPDL3-like [Cynara cardunculus var. scolymus]
CtAH09T0171800.1	6	3842.14	3727.29	3577.79	Related to lipid metabolism	PLC-like phosphodiesterases superfamily protein	AT5G08030.1	64.47	XP_024976688.1	glycerophosphodiester phosphodiesterase GDPD6-like [Cynara cardunculus var. scolymus]
CtAH10T0102800.1	2	2082.51	2243.69	2054.06	Related to lipid metabolism	alpha/beta-Hydrolases superfamily protein	AT3G62590.1	47.611	XP_024980932.1	uncharacterized protein LOC112517790 [Cynara cardunculus var. scolymus] &gt;KVH94493.1 Lipase, class 3 [Cynara cardunculus var. scolymus]
CtAH10T0126300.1	2	2131.55	2347.14	2722.59	Related to lipid metabolism	Lipase/lipooxygenase%2C PLAT/LH2 family protein	AT4G39730.1	65.035	XP_024981952.1	PLAT domain-containing protein 3-like [Cynara cardunculus var. scolymus] &gt;KVH95050.1 Lipase/lipooxygenase, PLAT/LH2 [Cynara cardunculus var. scolymus]
CtAH11T0011900.1	8	2899.43	2675.34	2498.35	Related to lipid metabolism	carbonic anhydrase 1	AT3G01500.3	74.113	XP_024977922.1	carbonic anhydrase 1-like [Cynara cardunculus var. scolymus]
CtAH11T0039400.1	3	102.24	107.495	104.261	Related to lipid metabolism	phospholipase A 2A	AT2G26560.1	51.969	XP_024978087.1	patatin-like protein 2 [Cynara cardunculus var. scolymus]
CtAH11T0054900.1	1	1395.18	1313.36	1329	Related to lipid metabolism	PLC-like phosphodiesterase family protein	AT4G26690.1	47.462	XP_024966722.1	glycerophosphodiester phosphodiesterase GDPDL3-like isoform X1 [Cynara cardunculus var. scolymus]
CtAH11T0183400.1	1	1302.98	1316.42	1273.3	Related to lipid metabolism	MD-2-related lipid recognition domain-containing protein / ML domain-containing protein	AT3G11780.1	56.098	XP_024985026.1	putative phosphatidylglycerol/phosphatidylinositol transfer protein DDB_G0282179 [Cynara cardunculus var. scolymus] &gt;KVH90550.1 Immunoglobulin E-set [Cynara cardunculus var. scolymus]
CtAH12T0014100.1	5	1088.31	941.248	986.411	Related to lipid metabolism	GDSL-like Lipase/Acylhydrolase superfamily protein	AT1G54790.1	67.2	XP_024977630.1	GDSL esterase/lipase At1g54790 [Cynara cardunculus var. scolymus]
CtAH12T0156700.1	13	2277.68	2368.56	2249.97	Related to lipid metabolism	GDSL-like Lipase/Acylhydrolase superfamily protein	AT1G09390.1	65.468	XP_024966654.1	GDSL esterase/lipase At1g09390-like [Cynara cardunculus var. scolymus]
CtAH01T0045600.1	1	147.546	136.668	93.4032	Proteases	Subtilase family protein	AT3G14240.1	69.231	XP_023758454.1	subtilisin-like protease SBT1.5 [Lactuca sativa] &gt;PLY89497.1 hypothetical protein LSAT_4X92061 [Lactuca sativa]
CtAH01T0144500.1	3	111.647	86.5975	98.1641	Proteases	alpha/beta-Hydrolases superfamily protein	AT4G18550.2	58.396	KVI01028.1	hypothetical protein Ccrd_020713 [Cynara cardunculus var. scolymus]
CtAH01T0199800.1	1	64.5614	67.6779	87.2642	Proteases	subtilase family protein	AT5G45650.1	49.936	XP_024992811.1	subtilisin-like protease SBT5.6 [Cynara cardunculus var. scolymus]
CtAH01T0207300.1	2	164.799	146.601	167.495	Proteases	xylem bark cysteine peptidase 3	AT1G09850.1	43.991	XP_024992792.1	low-temperature-induced cysteine proteinase-like [Cynara cardunculus var. scolymus]
CtAH02T0002500.1	2	49.1915	55.8046	54.5854	Proteases	alpha/beta-Hydrolases superfamily protein	AT3G60340.1	55.66	XP_024993746.1	palmitoyl-protein thioesterase 1-like [Cynara cardunculus var. scolymus]
CtAH02T0006500.1	2	55.3679	62.2645	59.5856	Proteases	beta vacuolar processing enzyme	AT1G62710.1	54.545	KVH95500.1	Peptidase C13, legumain [Cynara cardunculus var. scolymus]
CtAH02T0052600.1	3	53.804	40.536	57.4821	Proteases	alpha/beta-Hydrolases superfamily protein	AT4G02340.1	60.559	XP_024994212.1	uncharacterized protein LOC112527677 [Cynara cardunculus var. scolymus] &gt;KVH95065.1 Alpha/beta hydrolase fold-1 [Cynara cardunculus var. scolymus]
CtAH02T0067700.1	1	36.3521	24.0038	21.1486	Proteases	carboxyl-terminal proteinase%2C putative (DUF239)	AT1G23340.1	70.677	XP_024994639.1	uncharacterized protein LOC112527992 [Cynara cardunculus var. scolymus] &gt;KVH95579.1 protein of unknown function DUF239 [Cynara cardunculus var. scolymus]
CtAH03T0281600.1	1	489.689	511.7	456.419	Proteases	Subtilase family protein	AT1G04110.1	41.858	KAA8522319.1	hypothetical protein F0562_013320 [Nyssa sinensis]
CtAH04T0087100.1	1	103.655	110.651	110.294	Proteases	microbial collagenase	AT1G18060.1	66.176	XP_024990799.1	uncharacterized protein LOC112525082 [Cynara cardunculus var. scolymus] &gt;KVI04389.1 hypothetical protein Ccrd_017298 [Cynara cardunculus var. scolymus]
CtAH04T0136500.1	4	150.033	159.817	162.516	Proteases	Eukaryotic aspartyl protease family protein	AT4G33490.2	61.151	XP_024987657.1	aspartic proteinase Asp1 [Cynara cardunculus var. scolymus]
CtAH04T0196200.1	2	23.6513	19.6111	31.2112	Proteases	serine carboxypeptidase-like 13	AT2G22980.1	35.325	XP_024988201.1	serine carboxypeptidase-like 1 [Cynara cardunculus var. scolymus]
CtAH04T0247400.1	1	601.243	563.216	583.938	Proteases	carboxyl-terminal proteinase%2C putative (DUF239)	AT1G23340.1	55.556	XP_024960873.1	uncharacterized protein LOC112501465 [Cynara cardunculus var. scolymus] &gt;KVH88931.1 protein of unknown function DUF239 [Cynara cardunculus var. scolymus]
CtAH05T0020400.3	3	121.433	134.695	132.171	Proteases	Insulinase (Peptidase family M16) protein	AT1G51980.1	52.588	KVH93857.1	Metalloenzyme, LuxS/M16 peptidase-like protein [Cynara cardunculus var. scolymus]
CtAH05T0045500.1	4	94.7959	101.71	90.5783	Proteases	PA-domain containing subtilase family protein	AT4G30020.4	78.148	XP_024962852.1	subtilisin-like protease SBT2.5 [Cynara cardunculus var. scolymus]
CtAH05T0054500.1	1	43.7675	72.869	73.2959	Proteases	Eukaryotic aspartyl protease family protein	AT5G48430.1	31.532	XP_024962387.1	basic 7S globulin-like [Cynara cardunculus var. scolymus] &gt;KVH88049.1 Aspartic peptidase [Cynara cardunculus var. scolymus]
CtAH05T0104300.1	4	430.276	343.289	532.725	Proteases	Papain family cysteine protease	AT4G39090.1	77.581	KVH93224.1	Cysteine peptidase, asparagine active site-containing protein [Cynara cardunculus var. scolymus]
CtAH05T0106800.1	1	67.5394	52.6721	35.0844	Proteases	Subtilisin-like serine endopeptidase family protein	AT2G04160.1	67.593	XP_024979877.1	subtilisin-like protease SBT5.3 [Cynara cardunculus var. scolymus]
CtAH06T0133800.1	1	74.6353	49.765	77.7044	Proteases	serine carboxypeptidase-like 18	AT1G33540.2	36.934	XP_024963602.1	serine carboxypeptidase-like 16 [Cynara cardunculus var. scolymus]
CtAH06T0136700.1	5	266.546	259.572	257.549	Proteases	serine carboxypeptidase-like 40	AT3G63470.1	60.125	XP_024983221.1	serine carboxypeptidase-like 40 [Cynara cardunculus var. scolymus] &gt;KVI00809.1 Peptidase S10, serine carboxypeptidase [Cynara cardunculus var. scolymus]
CtAH06T0297800.1	2	122.163	111.53	106.053	Proteases	Subtilisin-like serine endopeptidase family protein	AT5G67090.1	45.772	XP_024973090.1	subtilisin-like protease SBT1.9 [Cynara cardunculus var. scolymus] &gt;KVH98354.1 Peptidase S8/S53 domain-containing protein [Cynara cardunculus var. scolymus]
CtAH06T0297900.1	4	213.58	195.414	199.823	Proteases	Subtilisin-like serine endopeptidase family protein	AT5G67090.1	45.396	XP_024972995.1	subtilisin-like protease SBT1.9 [Cynara cardunculus var. scolymus]
CtAH07T0053200.1	3	265.406	229.782	266.715	Proteases	Eukaryotic aspartyl protease family protein	AT3G25700.1	59.564	XP_024989905.1	aspartyl protease family protein 2 [Cynara cardunculus var. scolymus] &gt;KVI05335.1 hypothetical protein Ccrd_016336 [Cynara cardunculus var. scolymus]
CtAH07T0175900.1	4	95.1516	71.8732	90.676	Proteases	Eukaryotic aspartyl protease family protein	AT1G05840.1	54.013	XP_024991931.1	aspartic proteinase-like protein 2 isoform X1 [Cynara cardunculus var. scolymus]
CtAH08T0016300.1	2	63.7705	85.461	67.5491	Proteases	subtilase 1.3	AT5G51750.1	70.194	XP_024962398.1	subtilisin-like protease SBT1.3 [Cynara cardunculus var. scolymus]
CtAH08T0153400.2	1	332.311	461.405	352.149	Proteases	Zincin-like metalloproteases family protein	AT5G65620.2	75.804	XP_024975049.1	probable cytosolic oligopeptidase A [Cynara cardunculus var. scolymus] &gt;KVI08896.1 Metallopeptidase, catalytic domain-containing protein [Cynara cardunculus var. scolymus]
CtAH08T0295600.1	2	126.08	98.9303	127.137	Proteases	carboxyl-terminal peptidase (DUF239)	AT5G18460.1	67.548	KVI07854.1	protein of unknown function DUF239 [Cynara cardunculus var. scolymus]
CtAH08T0352100.1	3	106.353	114.228	138.139	Proteases	xylem cysteine peptidase 1	AT4G35350.1	69.209	XP_024972588.1	cysteine protease XCP2 [Cynara cardunculus var. scolymus] &gt;KVI07653.1 Cysteine peptidase, asparagine active site-containing protein [Cynara cardunculus var. scolymus]
CtAH09T0078600.1	1	98.0785	101.89	96.405	Proteases	Papain family cysteine protease	AT4G39090.1	73.746	KVI06529.1	Cysteine peptidase, asparagine active site-containing protein, partial [Cynara cardunculus var. scolymus]
CtAH09T0175100.1	1	62.9555	55.871	30.8691	Proteases	signal peptide peptidase	AT1G73990.1	54.321	XP_024976157.1	serine protease SPPA, chloroplastic-like [Cynara cardunculus var. scolymus]
CtAH09T0181300.1	2	53.8501	107.518	80.9595	Proteases	Papain family cysteine protease	AT4G39090.1	70.685	XP_024976699.1	cysteine proteinase 15A-like [Cynara cardunculus var. scolymus]
CtAH10T0154100.1	1	69.1148	60.2501	47.5105	Proteases	metallopeptidase M24 family protein	AT3G51800.3	69.444	XP_024981523.1	ERBB-3 BINDING PROTEIN 1 [Cynara cardunculus var. scolymus]
CtAH10T0262800.1	5	280.214	272.658	272.273	Proteases	xylem cysteine peptidase 1	AT4G35350.1	66.197	XP_024969075.1	cysteine protease XCP1-like [Cynara cardunculus var. scolymus]
CtAH11T0011800.1	1	83.5821	51.0837	143.112	Proteases	DegP protease 1	AT3G27925.1	89.444	XP_024978346.1	protease Do-like 1, chloroplastic [Cynara cardunculus var. scolymus] &gt;KVH92877.1 PDZ domain-containing protein [Cynara cardunculus var. scolymus]
CtAH11T0067700.1	6	178.624	208.381	204.349	Proteases	DegP protease 7	AT3G03380.1	74.821	XP_024977820.1	protease Do-like 7 isoform X1 [Cynara cardunculus var. scolymus]
CtAH11T0103900.1	3	112.463	99.5036	88.5099	Proteases	Peptidase M20/M25/M40 family protein	AT4G17830.1	81.628	XP_024985824.1	acetylornithine deacetylase isoform X2 [Cynara cardunculus var. scolymus]
CtAH12T0071900.1	13	568.988	506.502	480.244	Proteases	aminopeptidase M1	AT4G33090.1	74.828	XP_024965643.1	aminopeptidase M1 isoform X1 [Cynara cardunculus var. scolymus]
CtAH12T0198300.1	1	51.5366	13.9063	0	Proteases	Insulinase (Peptidase family M16) protein	AT1G51980.1	64.706	XP_024967205.1	mitochondrial-processing peptidase subunit alpha-like [Cynara cardunculus var. scolymus]
CtAH01T0033100.1	4	3425.16	3419.74	3785.88	Proteases	Subtilase family protein	AT5G67360.1	70.449	XP_024975778.1	subtilisin-like protease SBT1.7 [Cynara cardunculus var. scolymus]
CtAH01T0055500.1	5	935.015	984.544	952.532	Proteases	Serine carboxypeptidase S28 family protein	AT4G36195.1	56.904	XP_024974173.1	probable serine protease EDA2 [Cynara cardunculus var. scolymus]
CtAH01T0182700.1	10	22490.7	20842	21407.2	Proteases	Eukaryotic aspartyl protease family protein	AT3G54400.1	61.631	XP_023732823.1	aspartyl protease AED3-like [Lactuca sativa] &gt;PLY74619.1 hypothetical protein LSAT_7X31721 [Lactuca sativa]
CtAH02T0140500.1	11	3656.03	3398.17	3577.01	Proteases	serine carboxypeptidase-like 50	AT1G15000.1	57.073	KVH96260.1	Peptidase S10, serine carboxypeptidase [Cynara cardunculus var. scolymus]
CtAH02T0140700.1	1	51.1065	44.5025	17.7905	Proteases	serine carboxypeptidase-like 50	AT1G15000.1	60.591	KVH96257.1	Peptidase S10, serine carboxypeptidase [Cynara cardunculus var. scolymus]
CtAH02T0140800.1	1	243.374	252.819	334.526	Proteases	serine carboxypeptidase-like 50	AT1G15000.1	56.386	KVH96257.1	Peptidase S10, serine carboxypeptidase [Cynara cardunculus var. scolymus]
CtAH02T0142900.1	3	45.2888	49.9588	52.8721	Proteases	serine carboxypeptidase-like 50	AT1G15000.1	56.802	XP_024995013.1	serine carboxypeptidase-like 50 [Cynara cardunculus var. scolymus]
CtAH02T0183700.1	2	106.017	120.213	103.483	Proteases	serine carboxypeptidase-like 27	AT3G07990.1	76.558	XP_024972919.1	serine carboxypeptidase-like 27 [Cynara cardunculus var. scolymus]
CtAH03T0059100.1	1	159.771	158.697	173.952	Proteases	aspartic proteinase A1	AT1G11910.1	69.522	XP_024960815.1	cyprosin [Cynara cardunculus var. scolymus] &gt;XP_024960816.1 cyprosin [Cynara cardunculus var. scolymus] &gt;XP_024960818.1 cyprosin [Cynara cardunculus var. scolymus] &gt;XP_024960819.1 cyprosin [Cynara cardunculus var. scolymus]
CtAH03T0275300.1	11	553.781	588.76	580.596	Proteases	Peptidase M1 family protein	AT1G63770.7	81.148	XP_022002157.1	puromycin-sensitive aminopeptidase-like isoform X1 [Helianthus annuus]
CtAH04T0012100.1	16	2646.83	2524.9	2648.23	Proteases	subtilisin-like serine protease 2	AT4G34980.1	72.574	XP_024992207.1	subtilisin-like protease SBT1.6 [Cynara cardunculus var. scolymus] &gt;KVI04099.1 Peptidase S8/S53 domain-containing protein [Cynara cardunculus var. scolymus]
CtAH04T0183300.1	1	59.4544	46.369	79.6113	Proteases	alpha/beta-Hydrolases superfamily protein	AT3G61540.1	71.922	XP_024989423.1	uncharacterized protein LOC112523959 [Cynara cardunculus var. scolymus]
CtAH04T0197800.1	3	72.9534	62.5404	65.2752	Proteases	Subtilase family protein	AT4G20430.3	69.657	XP_024988833.1	subtilisin-like protease SBT2.2 [Cynara cardunculus var. scolymus]
CtAH05T0003400.1	14	3477.93	3308.85	3172.43	Proteases	Subtilase family protein	AT2G05920.1	68.286	XP_024979168.1	subtilisin-like protease SBT1.8 [Cynara cardunculus var. scolymus] &gt;KVH94000.1 Peptidase S8/S53 domain-containing protein [Cynara cardunculus var. scolymus]
CtAH05T0003800.1	3	133.166	204.515	105.24	Proteases	aleurain-like protease	AT5G60360.1	69.76	XP_024979462.1	thiol protease aleurain-like [Cynara cardunculus var. scolymus]
CtAH05T0039300.1	2	53.5164	46.1364	45.1024	Proteases	Cytosol aminopeptidase family protein	AT4G30920.1	76.996	XP_024979308.1	leucine aminopeptidase 1-like [Cynara cardunculus var. scolymus]
CtAH05T0087600.1	4	160.573	190.68	172.243	Proteases	serine carboxypeptidase-like 18	AT1G33540.1	47.495	XP_023743712.1	serine carboxypeptidase-like 18 isoform X2 [Lactuca sativa]
CtAH05T0087700.1	1	20.0705	20.1342	25.8602	Proteases	serine carboxypeptidase-like 18	AT1G33540.1	46.739	XP_023743712.1	serine carboxypeptidase-like 18 isoform X2 [Lactuca sativa]
CtAH05T0087800.1	3	66.5303	68.1581	57.905	Proteases	serine carboxypeptidase-like 18	AT1G33540.1	46.269	KAE8008142.1	hypothetical protein FH972_004682 [Carpinus fangiana]
CtAH05T0096600.1	12	160.306	172.4	174.555	Proteases	presequence protease 2	AT1G49630.3	75.141	XP_024979269.1	presequence protease 1, chloroplastic/mitochondrial-like [Cynara cardunculus var. scolymus]
CtAH05T0183400.1	2	4534.55	4692.69	4722.72	Proteases	Eukaryotic aspartyl protease family protein	AT1G03220.1	46.189	RHN80197.1	putative nepenthesin [Medicago truncatula]
CtAH05T0243700.1	6	124.052	105.306	99.4808	Proteases	Cytosol aminopeptidase family protein	AT4G30920.1	75.632	XP_024961023.1	leucine aminopeptidase 2, chloroplastic-like isoform X1 [Cynara cardunculus var. scolymus]
CtAH06T0052100.1	8	852.557	753.309	852.69	Proteases	Serine carboxypeptidase S28 family protein	AT5G22860.1	57.432	XP_024983367.1	lysosomal Pro-X carboxypeptidase [Cynara cardunculus var. scolymus]
CtAH06T0052200.1	3	145.003	150.954	157.602	Proteases	Serine carboxypeptidase S28 family protein	AT5G22860.1	41.176	CBI17109.3	unnamed protein product, partial [Vitis vinifera]
CtAH06T0164600.1	12	6302.07	5717.14	6065.59	Proteases	Eukaryotic aspartyl protease family protein	AT5G07030.1	60.817	XP_024983303.1	aspartyl protease AED3-like [Cynara cardunculus var. scolymus] &gt;KVI00842.1 Aspartic peptidase [Cynara cardunculus var. scolymus]
CtAH06T0276400.1	9	613.691	653.657	603.994	Proteases	Zn-dependent exopeptidases superfamily protein	AT5G60160.1	49.587	KVH98132.1	Peptidase M18 [Cynara cardunculus var. scolymus]
CtAH06T0295600.1	1	55.1958	62.6689	73.9028	Proteases	Granulin repeat cysteine protease family protein	AT5G43060.1	68.467	XP_024972197.1	low-temperature-induced cysteine proteinase-like [Cynara cardunculus var. scolymus] &gt;KVH98322.1 hypothetical protein Ccrd_023470 [Cynara cardunculus var. scolymus]
CtAH07T0069400.1	6	1454.71	1425.74	1244.33	Proteases	serine carboxypeptidase-like 34	AT5G23210.1	53.402	KVI05276.1	Peptidase S10, serine carboxypeptidase [Cynara cardunculus var. scolymus]
CtAH07T0222900.1	9	320.173	379.069	350.507	Proteases	aspartic proteinase A1	AT1G11910.1	68.023	CAA70340.1	aspartic proteinase [Centaurea calcitrapa]
CtAH08T0071900.1	9	1128.8	1234.32	1188.4	Proteases	SERINE CARBOXYPEPTIDASE-LIKE 49	AT3G10410.1	66.934	XP_024978292.1	serine carboxypeptidase-like [Cynara cardunculus var. scolymus]
CtAH08T0080200.1	4	175.243	224.521	223.978	Proteases	Zn-dependent exopeptidases superfamily protein	AT5G04710.1	74.128	XP_023767638.1	probable aspartyl aminopeptidase [Lactuca sativa] &gt;PLY82503.1 hypothetical protein LSAT_2X104640 [Lactuca sativa]
CtAH08T0111800.1	10	3952.93	4031.65	3769.75	Proteases	serine carboxypeptidase-like 48	AT3G45010.1	54.449	RYR70456.1	hypothetical protein Ahy_A03g016953 [Arachis hypogaea]
CtAH08T0164200.1	4	463.045	391.392	354.194	Proteases	Serine carboxypeptidase S28 family protein	AT4G36190.1	49.687	XP_024989439.1	probable serine protease EDA2 [Cynara cardunculus var. scolymus]
CtAH08T0283500.1	4	88.1472	85.8497	95.7609	Proteases	Eukaryotic aspartyl protease family protein	AT2G03200.1	35.561	OTG17962.1	putative aspartic peptidase A1 family [Helianthus annuus]
CtAH08T0285400.1	2	169.262	143.275	121.8	Proteases	Eukaryotic aspartyl protease family protein	AT2G03200.1	41.634	OTG17962.1	putative aspartic peptidase A1 family [Helianthus annuus]
CtAH08T0323500.1	10	9545.2	9478.14	9722.41	Proteases	Subtilisin-like serine endopeptidase family protein	AT1G20160.3	56.698	XP_024984114.1	CO(2)-response secreted protease isoform X1 [Cynara cardunculus var. scolymus]
CtAH09T0092900.1	5	687.215	642.053	556.927	Proteases	Granulin repeat cysteine protease family protein	AT5G43060.1	67.819	XP_024969380.1	low-temperature-induced cysteine proteinase-like [Cynara cardunculus var. scolymus]
CtAH09T0134900.1	9	772.827	775.79	753.418	Proteases	Eukaryotic aspartyl protease family protein	AT1G79720.1	56.427	XP_024976899.1	aspartyl protease family protein At5g10770 [Cynara cardunculus var. scolymus] &gt;KVH99044.1 Aspartic peptidase [Cynara cardunculus var. scolymus]
CtAH09T0220300.1	3	484.241	470.399	538.871	Proteases	serine carboxypeptidase-like 42	AT5G42240.1	65.179	XP_024963418.1	serine carboxypeptidase-like 42 [Cynara cardunculus var. scolymus]
CtAH09T0297000.1	9	382.143	325.162	365.395	Proteases	Insulinase (Peptidase family M16) family protein	AT2G41790.1	69.112	XP_024981042.1	insulin-degrading enzyme-like 1, peroxisomal isoform X2 [Cynara cardunculus var. scolymus]
CtAH10T0019600.1	5	64.4253	88.9038	86.8038	Proteases	serine carboxypeptidase-like 45	AT1G28110.1	61.894	XP_024975019.1	serine carboxypeptidase-like 45 [Cynara cardunculus var. scolymus]
CtAH10T0072600.1	5	246.594	269.009	257.603	Proteases	serine carboxypeptidase-like 20	AT4G12910.1	57.428	KAD0131093.1	hypothetical protein E3N88_44749 [Mikania micrantha]
CtAH10T0095700.1	8	318.36	355.869	321.794	Proteases	DEGP protease 2	AT2G47940.2	59.434	XP_024974083.1	protease Do-like 2, chloroplastic isoform X4 [Cynara cardunculus var. scolymus]
CtAH10T0189300.1	5	728.429	794.984	790.39	Proteases	SERINE CARBOXYPEPTIDASE-LIKE 49	AT3G10410.1	66.4	XP_024969566.1	serine carboxypeptidase-like [Cynara cardunculus var. scolymus]
CtAH10T0189700.1	15	291510	309718	285289	Proteases	Eukaryotic aspartyl protease family protein	AT5G10770.1	61.337	XP_024970354.1	aspartyl protease family protein At5g10770-like [Cynara cardunculus var. scolymus] &gt;KVI06882.1 Aspartic peptidase [Cynara cardunculus var. scolymus]
CtAH10T0241700.1	1	60.747	48.8671	54.8957	Proteases	Eukaryotic aspartyl protease family protein	AT5G10770.1	50.121	PPS09337.1	hypothetical protein GOBAR_AA11320 [Gossypium barbadense]
CtAH10T0241800.1	3	137.986	133.27	146.696	Proteases	Eukaryotic aspartyl protease family protein	AT5G10770.1	52.267	XP_024970354.1	aspartyl protease family protein At5g10770-like [Cynara cardunculus var. scolymus] &gt;KVI06882.1 Aspartic peptidase [Cynara cardunculus var. scolymus]
CtAH10T0241900.2	8	64622	62657.9	56087.1	Proteases	Eukaryotic aspartyl protease family protein	AT5G10770.1	58.553	XP_024970354.1	aspartyl protease family protein At5g10770-like [Cynara cardunculus var. scolymus] &gt;KVI06882.1 Aspartic peptidase [Cynara cardunculus var. scolymus]
CtAH10T0242000.1	8	104867	108983	107873	Proteases	Eukaryotic aspartyl protease family protein	AT5G10770.1	55.584	XP_024970354.1	aspartyl protease family protein At5g10770-like [Cynara cardunculus var. scolymus] &gt;KVI06882.1 Aspartic peptidase [Cynara cardunculus var. scolymus]
CtAH11T0015100.1	6	12529.4	12118.8	11525.9	Proteases	Matrixin family protein	AT1G59970.1	45.205	XP_024978409.1	metalloendoproteinase 1-like [Cynara cardunculus var. scolymus] &gt;KVH92769.1 Metallopeptidase, catalytic domain-containing protein [Cynara cardunculus var. scolymus]
CtAH11T0022300.1	8	302.589	331.367	333.925	Proteases	Serine carboxypeptidase S28 family protein	AT5G65760.1	60.213	XP_024978024.1	lysosomal Pro-X carboxypeptidase [Cynara cardunculus var. scolymus]
CtAH11T0166700.1	3	618.58	629.818	697.326	Proteases	serine carboxypeptidase-like 48	AT3G45010.1	66.066	XP_024985678.1	serine carboxypeptidase-like [Cynara cardunculus var. scolymus]
CtAH11T0168100.2	6	349.943	397.772	388.533	Proteases	serine carboxypeptidase-like 51	AT2G27920.1	62.025	XP_024985777.1	serine carboxypeptidase-like 51 isoform X2 [Cynara cardunculus var. scolymus]
CtAH12T0011100.1	10	16682.6	17415.1	16331.8	Proteases	Subtilisin-like serine endopeptidase family protein	AT5G58830.1	36.246	XP_024978144.1	cucumisin-like [Cynara cardunculus var. scolymus]
CtAH12T0052400.1	9	173.145	134.951	150.494	Proteases	Metallopeptidase M24 family protein	AT3G05350.1	73.261	XP_024993526.1	probable Xaa-Pro aminopeptidase P [Cynara cardunculus var. scolymus]
CtAH12T0067000.1	6	4132.81	3992.63	4059.4	Proteases	aspartic proteinase A1	AT1G11910.1	62.028	XP_024968112.1	aspartic proteinase oryzasin-1-like [Cynara cardunculus var. scolymus] &gt;XP_024968113.1 aspartic proteinase oryzasin-1-like [Cynara cardunculus var. scolymus]
CtAH12T0114400.1	1	3008.12	3348.63	3195.37	Proteases	SITE-1 protease	AT5G19660.1	75.542	XP_024965722.1	subtilisin-like protease SBT6.1 [Cynara cardunculus var. scolymus]
CtAH12T0141000.1	6	221.6	203.224	210.268	Proteases	serine carboxypeptidase-like 29	AT4G30810.1	58.442	XP_024967864.1	serine carboxypeptidase II-2-like [Cynara cardunculus var. scolymus] &gt;KVI11734.1 Peptidase S10, serine carboxypeptidase [Cynara cardunculus var. scolymus]
CtAH12T0223200.1	2	59.5718	67.4447	77.9333	Proteases	Prolyl oligopeptidase family protein	AT2G47390.1	74.232	XP_024966445.1	probable glutamyl endopeptidase, chloroplastic [Cynara cardunculus var. scolymus]
CtAH01T0043900.1	4	125.647	105.921	117.008	Ribosomal proteins	Ribosomal protein S7e family protein	AT3G02560.3	75.393	XP_024963721.1	40S ribosomal protein S7-like [Cynara cardunculus var. scolymus] &gt;KVH68527.1 Ribosomal protein S7e [Cynara cardunculus var. scolymus]
CtAH01T0055900.1	1	27.1547	26.4675	31.6314	Ribosomal proteins	ribosomal protein S16	ATCG00050.1	70	YP_009692511.1	ribosomal protein S16 (chloroplast) [Saussurea obvallata] &gt;YP_009692598.1 ribosomal protein S16 (chloroplast) [Saussurea pubifolia] &gt;YP_009692685.1 ribosomal protein S16 (chloroplast) [Saussurea pseudoleucoma] &gt;YP_009692772.1 ribosomal protein S16 (chloroplast) [Saussurea lhozhagensis] &gt;YP_009692859.1 ribosomal protein S16 (chloroplast) [Saussurea tridactyla] &gt;YP_009692946.1 riboso…
CtAH01T0168900.1	7	1256.64	1195.37	1297.98	Ribosomal proteins	Ribosomal protein S4 (RPS4A) family protein	AT5G58420.1	91.154	XP_024981595.1	40S ribosomal protein S4-3 [Cynara cardunculus var. scolymus] &gt;KVH94827.1 KOW-like protein [Cynara cardunculus var. scolymus]
CtAH02T0000200.1	2	154.154	147.028	120.38	Ribosomal proteins	ribosomal protein S7	ATCG01240.1	95.484	YP_009040846.1	ribosomal protein S7 (chloroplast) (chloroplast) [Centaurea diffusa] &gt;YP_009040865.1 ribosomal protein S7 (chloroplast) (chloroplast) [Centaurea diffusa] &gt;YP_009271950.1 ribosomal protein S7 (chloroplast) [Carthamus tinctorius] &gt;YP_009271964.1 ribosomal protein S7 (chloroplast) [Carthamus tinctorius] &gt;AIB03801.1 ribosomal protein S7 (chloroplast) (chloroplast) [Centaurea diffusa] &gt;…
CtAH02T0034100.1	7	692.35	753.855	718.051	Ribosomal proteins	Ribosomal protein S3Ae	AT4G34670.1	80.153	KVH95230.1	Ribosomal protein S3Ae [Cynara cardunculus var. scolymus]
CtAH02T0059500.1	8	751.377	739.313	818.013	Ribosomal proteins	Ribosomal protein S3 family protein	AT2G31610.1	85.771	XP_024993893.1	40S ribosomal protein S3-1-like [Cynara cardunculus var. scolymus] &gt;XP_024993894.1 40S ribosomal protein S3-1-like [Cynara cardunculus var. scolymus]
CtAH02T0126600.1	2	281.029	316.334	322.531	Ribosomal proteins	Ribosomal protein S4	AT5G39850.1	89.714	KAD7478848.1	hypothetical protein E3N88_01984 [Mikania micrantha]
CtAH02T0154000.1	2	141.073	158.263	146.721	Ribosomal proteins	ribosomal protein L15	AT3G25920.1	72.385	XP_024993987.1	50S ribosomal protein L15, chloroplastic [Cynara cardunculus var. scolymus] &gt;KVH96287.1 Ribosomal protein L15, bacterial-type [Cynara cardunculus var. scolymus]
CtAH03T0008900.1	13	313.876	283.755	295.907	Ribosomal proteins	Ribosomal protein S5/Elongation factor G/III/V family protein	AT1G56070.3	92.764	XP_023741410.1	elongation factor 2 [Lactuca sativa] &gt;PLY67992.1 hypothetical protein LSAT_7X70501 [Lactuca sativa]
CtAH03T0055700.1	9	4845.1	5022.36	4908.05	Ribosomal proteins	Ribosomal protein L30/L7 family protein	AT3G13580.5	83.817	XP_024967196.1	60S ribosomal protein L7-4-like [Cynara cardunculus var. scolymus] &gt;KVI10662.1 Ribosomal protein L30, conserved site-containing protein [Cynara cardunculus var. scolymus]
CtAH03T0130600.1	2	290.492	388.826	199.066	Ribosomal proteins	Ribosomal L29 family protein	AT5G65220.1	65.409	XP_023728936.1	50S ribosomal protein L29, chloroplastic [Lactuca sativa] &gt;PLY77625.1 hypothetical protein LSAT_4X141420 [Lactuca sativa]
CtAH03T0131200.1	10	1994.37	1882.29	1907.14	Ribosomal proteins	Ribosomal protein L4/L1 family	AT3G09630.1	82.134	XP_024978650.1	60S ribosomal protein L4-like [Cynara cardunculus var. scolymus] &gt;KVH92217.1 60S ribosomal protein L4, C-terminal domain-containing protein [Cynara cardunculus var. scolymus]
CtAH03T0181100.1	1	124.609	108.638	103.283	Ribosomal proteins	Ribosomal protein S19 family protein	AT5G09500.1	89.041	KVH88755.1	Ribosomal protein S19A/S15e [Cynara cardunculus var. scolymus]
CtAH03T0234500.1	1	81.1796	92.1945	82.2589	Ribosomal proteins	breast basic conserved 1	AT3G49010.7	83.77	XP_024963820.1	60S ribosomal protein L13-1 [Cynara cardunculus var. scolymus]
CtAH03T0235000.1	7	700.46	742.864	762.053	Ribosomal proteins	breast basic conserved 1	AT3G49010.7	83.77	XP_024963820.1	60S ribosomal protein L13-1 [Cynara cardunculus var. scolymus]
CtAH03T0252500.1	2	323.047	322.007	381.844	Ribosomal proteins	Ribosomal L38e protein family	AT3G59540.1	95.161	TKY48313.1	60S ribosomal protein L38 [Spatholobus suberectus]
CtAH03T0293200.1	3	2981.17	2597.49	3066.44	Ribosomal proteins	Zinc-binding ribosomal protein family protein	AT3G10950.1	67.717	KVH88611.1	hypothetical protein Ccrd_026305 [Cynara cardunculus var. scolymus]
CtAH03T0295500.1	3	161.609	148.691	137.385	Ribosomal proteins	Ribosomal protein S11 family protein	AT3G52580.1	90.647	XP_023765716.1	40S ribosomal protein S14-3 [Lactuca sativa] &gt;XP_023765717.1 40S ribosomal protein S14-3 [Lactuca sativa] &gt;PLY84031.1 hypothetical protein LSAT_6X117480 [Lactuca sativa] &gt;PLY84084.1 hypothetical protein LSAT_6X117460 [Lactuca sativa]
CtAH03T0295600.1	2	62.034	92.0844	117.278	Ribosomal proteins	ribosomal protein S1	AT5G30510.1	75.604	XP_024986588.1	30S ribosomal protein S1, chloroplastic [Cynara cardunculus var. scolymus]
CtAH04T0147700.1	1	199.847	222.571	215.619	Ribosomal proteins	50S ribosomal protein L34	AT1G29040.1	61.856	XP_024987486.1	uncharacterized protein LOC112522529 [Cynara cardunculus var. scolymus] &gt;XP_024987487.1 uncharacterized protein LOC112522529 [Cynara cardunculus var. scolymus] &gt;KVH96780.1 Conserved hypothetical protein CHP02058 [Cynara cardunculus var. scolymus]
CtAH04T0166300.1	4	260.858	279.901	283.033	Ribosomal proteins	Ribosomal protein L3 family protein	AT2G43030.1	70.909	XP_022029635.1	50S ribosomal protein L3, chloroplastic [Helianthus annuus] &gt;OTG32580.1 putative 50S ribosomal protein L3 protein [Helianthus annuus]
CtAH04T0200000.1	9	1458.09	1301.37	1309.47	Ribosomal proteins	Ribosomal protein L18ae/LX family protein	AT2G34480.2	89.773	KVH97367.1	Ribosomal protein L18a [Cynara cardunculus var. scolymus]
CtAH05T0073600.1	1	53.7967	51.2844	74.6529	Ribosomal proteins	Ribosomal L18p/L5e family protein	AT1G48350.1	83.465	XP_024980011.1	50S ribosomal protein L18, chloroplastic [Cynara cardunculus var. scolymus] &gt;KVH93463.1 Ribosomal protein L18, bacterial-type [Cynara cardunculus var. scolymus]
CtAH05T0083300.1	4	285.34	373.763	337.253	Ribosomal proteins	ribosomal protein S11-beta	AT5G23740.1	87.5	XP_024975665.1	40S ribosomal protein S11 [Cynara cardunculus var. scolymus] &gt;XP_024979504.1 40S ribosomal protein S11 [Cynara cardunculus var. scolymus] &gt;XP_024979526.1 40S ribosomal protein S11 [Cynara cardunculus var. scolymus]
CtAH05T0111000.1	2	4322.78	4984.23	4835.47	Ribosomal proteins	Ribosomal protein L30/L7 family protein	AT3G13580.5	85.062	XP_024980189.1	60S ribosomal protein L7-4-like [Cynara cardunculus var. scolymus]
CtAH05T0240000.1	1	31.816	47.5445	59.7957	Ribosomal proteins	Zinc-binding ribosomal protein family protein	AT3G23390.1	92.381	EOX99126.1	Zinc-binding ribosomal family protein [Theobroma cacao]
CtAH05T0274400.1	2	233.15	403.415	288.427	Ribosomal proteins	Ribosomal protein L31e family protein	AT5G56710.1	77.273	KVI01224.1	Ribosomal protein L31e [Cynara cardunculus var. scolymus]
CtAH06T0009300.1	2	119.301	34.9528	53.391	Ribosomal proteins	Ribosomal protein L6 family	AT4G10450.1	83.158	KAD3337706.1	hypothetical protein E3N88_33226 [Mikania micrantha]
CtAH06T0017400.1	2	192.956	184.7	243.279	Ribosomal proteins	Zinc-binding ribosomal protein family protein	AT1G15250.1	71.579	XP_023764548.1	60S ribosomal protein L37-1 [Lactuca sativa] &gt;XP_024983297.1 60S ribosomal protein L37-1 [Cynara cardunculus var. scolymus] &gt;XP_024985811.1 60S ribosomal protein L37-1 [Cynara cardunculus var. scolymus] &gt;KVH89953.1 Ribosomal protein L37ae/L37e [Cynara cardunculus var. scolymus] &gt;KVH99870.1 Ribosomal protein L37ae/L37e [Cynara cardunculus var. scolymus] &gt;PLY84927.1 hypothetical prot…
CtAH06T0031500.1	2	57.3165	102.297	99.8845	Ribosomal proteins	Ribosomal protein S12/S23 family protein	AT5G02960.1	95.775	KAD0851873.1	hypothetical protein E3N88_43620 [Mikania micrantha]
CtAH06T0050100.1	2	143.146	135.549	117.188	Ribosomal proteins	60S acidic ribosomal protein family	AT2G27720.1	72.174	XP_024985681.1	60S acidic ribosomal protein P2 [Cynara cardunculus var. scolymus] &gt;KVH90711.1 Ribosomal protein 60S [Cynara cardunculus var. scolymus]
CtAH06T0058800.1	1	147.77	137.626	110.915	Ribosomal proteins	Ribosomal protein L11 family protein	AT5G60670.1	89.759	XP_024983089.1	60S ribosomal protein L12-like [Cynara cardunculus var. scolymus] &gt;KVI00193.1 Ribosomal protein L11 [Cynara cardunculus var. scolymus]
CtAH06T0081300.1	4	295.715	335.796	312.557	Ribosomal proteins	Ribosomal protein L14p/L23e family protein	AT3G04400.1	97.857	AAP80667.1	ribosomal Pr 117, partial [Triticum aestivum]
CtAH06T0154200.1	1	150.255	90.0162	142.067	Ribosomal proteins	Ribosomal protein S13/S18 family	AT5G14320.1	76.923	XP_024990843.1	30S ribosomal protein S13, chloroplastic [Cynara cardunculus var. scolymus] &gt;KVI04771.1 Ribosomal protein S13 [Cynara cardunculus var. scolymus]
CtAH06T0176000.1	1	199.879	167.104	139.218	Ribosomal proteins	Ribosomal L38e protein family	AT3G59540.1	94.118	KAD6453665.1	hypothetical protein E3N88_08371 [Mikania micrantha]
CtAH06T0207600.1	2	124.976	163.511	128.016	Ribosomal proteins	Ribosomal L5P family protein	AT4G01310.1	68.561	XP_024992683.1	50S ribosomal protein L5, chloroplastic [Cynara cardunculus var. scolymus]
CtAH06T0233800.1	2	509.63	426.55	457.751	Ribosomal proteins	Ribosomal protein L21	AT1G35680.1	53.81	XP_024973067.1	50S ribosomal protein L21, chloroplastic [Cynara cardunculus var. scolymus]
CtAH06T0235600.1	2	82.3897	157.602	85.3153	Ribosomal proteins	40s ribosomal protein SA B	AT3G04770.2	76.642	XP_024972740.1	40S ribosomal protein SA-like [Cynara cardunculus var. scolymus] &gt;KVH98670.1 Ribosomal protein S2 [Cynara cardunculus var. scolymus]
CtAH06T0252000.1	7	610.041	649.34	551.172	Ribosomal proteins	40s ribosomal protein SA B	AT3G04770.2	76.619	XP_024973446.1	40S ribosomal protein SA-like [Cynara cardunculus var. scolymus] &gt;KVH97902.1 Ribosomal protein S2 [Cynara cardunculus var. scolymus]
CtAH06T0269300.1	1	103.774	151.748	110.608	Ribosomal proteins	Ribosomal protein L7Ae/L30e/S12e/Gadd45 family protein	AT2G32060.3	74.59	XP_024985652.1	40S ribosomal protein S12-like [Cynara cardunculus var. scolymus] &gt;KVH90319.1 Ribosomal protein L7Ae/L30e/S12e/Gadd45 [Cynara cardunculus var. scolymus]
CtAH06T0276200.1	4	1479.87	1569.21	1348.91	Ribosomal proteins	Ribosomal protein L22p/L17e family protein	AT1G27400.1	92.308	KVH98137.1	Ribosomal protein L22/L17 [Cynara cardunculus var. scolymus]
CtAH06T0288500.1	1	251.741	290.383	327.988	Ribosomal proteins	Ribosomal protein S21e	AT5G27700.1	82.716	XP_024981872.1	40S ribosomal protein S21-2-like [Cynara cardunculus var. scolymus] &gt;KVH94989.1 Ribosomal protein S21e [Cynara cardunculus var. scolymus]
CtAH06T0289000.1	1	30.2139	40.3422	24.7516	Ribosomal proteins	Ribosomal protein S26e family protein	AT2G40590.1	80.531	XP_022013160.1	40S ribosomal protein S26-like [Helianthus annuus] &gt;OTG33596.1 putative ribosomal protein S26e [Helianthus annuus]
CtAH06T0326000.1	3	177.956	205.084	188.014	Ribosomal proteins	Ribosomal protein S6e	AT5G10360.1	89.516	XP_024972345.1	40S ribosomal protein S6-like [Cynara cardunculus var. scolymus] &gt;KVH98544.1 Ribosomal protein S6e [Cynara cardunculus var. scolymus]
CtAH07T0109500.1	5	295.081	289.301	282.625	Ribosomal proteins	Ribosomal L29 family protein	AT3G55170.2	83.471	XP_024990377.1	60S ribosomal protein L35-2-like [Cynara cardunculus var. scolymus]
CtAH07T0114800.1	1	83.9907	83.7452	51.0093	Ribosomal proteins	ribosomal protein S8	ATCG00770.1	82.667	YP_588153.1	ribosomal protein S8 (chloroplast) [Helianthus annuus] &gt;Q1KXS3.1 RecName: Full=30S ribosomal protein S8, chloroplastic &gt;ABD47181.1 ribosomal protein S8 (chloroplast) [Helianthus annuus] &gt;AJE74269.1 ribosomal protein S8 (plastid) [Helianthus petiolaris] &gt;ANB79029.1 ribosomal protein S8 (chloroplast) [Helianthus annuus subsp. texanus] &gt;ANF03936.1 ribosomal protein S8 (plastid) [Helia…
CtAH07T0119400.1	3	444.721	373.525	429.137	Ribosomal proteins	Ribosomal protein L35Ae family protein	AT1G74270.1	88.571	OTG14215.1	putative ribosomal protein L35A, Translation protein, beta-barrel domain protein [Helianthus annuus]
CtAH07T0125500.1	1	33.5239	37.609	30.4774	Ribosomal proteins	Ribosomal protein S4 (RPS4A) family protein	AT5G58420.1	79.752	XP_024991358.1	40S ribosomal protein S4-3-like [Cynara cardunculus var. scolymus]
CtAH07T0235900.1	6	284.159	291.752	275.878	Ribosomal proteins	Ribosomal protein L13 family protein	AT1G78630.1	68.519	XP_024959918.1	50S ribosomal protein L13, chloroplastic [Cynara cardunculus var. scolymus]
CtAH08T0045400.1	1	521.841	724.906	611.919	Ribosomal proteins	plastid-specific ribosomal protein 4	AT2G38140.1	82.353	XP_022006491.1	30S ribosomal protein S31, chloroplastic [Helianthus annuus] &gt;OTF99761.1 putative 30S ribosomal protein [Helianthus annuus]
CtAH08T0116100.1	2	307.977	269.865	219.554	Ribosomal proteins	Ribosomal protein L1p/L10e family	AT1G08360.1	87.963	KAD5803350.1	hypothetical protein E3N88_14710 [Mikania micrantha]
CtAH08T0135300.1	2	30.6342	70.9682	45.1652	Ribosomal proteins	Ribosomal protein S19e family protein	AT3G02080.1	79.72	XP_024978232.1	40S ribosomal protein S19-1-like [Cynara cardunculus var. scolymus]
CtAH08T0191100.1	4	337.349	380.111	417.819	Ribosomal proteins	Ribosomal protein L4/L1 family	AT3G09630.1	82.178	XP_024981938.1	60S ribosomal protein L4-like [Cynara cardunculus var. scolymus] &gt;KVI08565.1 60S ribosomal protein L4, C-terminal domain-containing protein [Cynara cardunculus var. scolymus]
CtAH08T0245300.1	1	162.838	143.227	120.377	Ribosomal proteins	Ribosomal L28 family	AT2G33450.1	79.487	XP_024958979.1	50S ribosomal protein L28, chloroplastic [Cynara cardunculus var. scolymus]
CtAH09T0045400.1	4	94.2551	117.815	111.673	Ribosomal proteins	Translation elongation factor EF1B/ribosomal protein S6 family protein	AT2G18110.1	77.489	XP_024970648.1	elongation factor 1-delta-like [Cynara cardunculus var. scolymus]
CtAH09T0080400.1	1	81.7527	117.028	149.49	Ribosomal proteins	Ribosomal protein L31	AT1G75350.1	61.481	XP_024970435.1	50S ribosomal protein L31, chloroplastic [Cynara cardunculus var. scolymus] &gt;KVI06546.1 Ribosomal protein L31 [Cynara cardunculus var. scolymus]
CtAH09T0124700.1	6	1647.23	1480.61	1581.9	Ribosomal proteins	Ribosomal protein L18e/L15 superfamily protein	AT1G70600.1	84.932	XP_024976587.1	60S ribosomal protein L27a-3-like [Cynara cardunculus var. scolymus]
CtAH09T0128800.1	1	283.736	312.478	320.611	Ribosomal proteins	Ribosomal protein L22p/L17e family protein	AT1G67430.1	92.771	XP_023732725.1	60S ribosomal protein L17-2 [Lactuca sativa]
CtAH09T0168800.1	5	941.675	1013.36	913.604	Ribosomal proteins	Ribosomal protein S19e family protein	AT5G61170.1	87.234	XP_024976847.1	40S ribosomal protein S19-3-like [Cynara cardunculus var. scolymus]
CtAH09T0189900.1	2	128.335	95.5291	95.2046	Ribosomal proteins	ribosomal protein S9	AT1G74970.1	74.038	XP_024961711.1	30S ribosomal protein S9, chloroplastic [Cynara cardunculus var. scolymus] &gt;KVH88436.1 Ribosomal protein S5 domain 2-type fold [Cynara cardunculus var. scolymus]
CtAH09T0265400.1	1	106.629	103.617	92.9507	Ribosomal proteins	Ribosomal protein L17 family protein	AT3G54210.1	73.367	XP_024981474.1	50S ribosomal protein L17, chloroplastic [Cynara cardunculus var. scolymus]
CtAH10T0013000.1	1	387.945	392.722	313.912	Ribosomal proteins	Ribosomal protein S13/S18 family	AT1G34030.1	95.395	XP_024967187.1	40S ribosomal protein S18 [Cynara cardunculus var. scolymus] &gt;XP_024967188.1 40S ribosomal protein S18 [Cynara cardunculus var. scolymus] &gt;XP_024975666.1 40S ribosomal protein S18 [Cynara cardunculus var. scolymus] &gt;XP_024981857.1 40S ribosomal protein S18 [Cynara cardunculus var. scolymus] &gt;KVH94368.1 Ribosomal protein S13 [Cynara cardunculus var. scolymus] &gt;PWA48068.1 Ribosomal p…
CtAH10T0013200.1	1	1048.26	1065.82	1227.33	Ribosomal proteins	Ribosomal protein S24e family protein	AT5G28060.1	88.06	XP_023765248.1	40S ribosomal protein S24-1-like [Lactuca sativa] &gt;PLY84397.1 hypothetical protein LSAT_8X56540 [Lactuca sativa]
CtAH10T0059400.1	2	90.6424	96.5088	118.962	Ribosomal proteins	ribosomal protein L4	AT1G07320.2	74.312	XP_024975109.1	50S ribosomal protein L4, chloroplastic [Cynara cardunculus var. scolymus] &gt;KVI03659.1 Ribosomal protein L4 domain-containing protein [Cynara cardunculus var. scolymus]
CtAH10T0073600.1	4	139.265	140.479	161.19	Ribosomal proteins	Ribosomal protein L32e	AT4G18100.1	85.714	XP_023752298.1	60S ribosomal protein L32-1 [Lactuca sativa] &gt;XP_024968664.1 60S ribosomal protein L32-1 [Cynara cardunculus var. scolymus] &gt;XP_024974348.1 60S ribosomal protein L32-1 [Cynara cardunculus var. scolymus] &gt;PLY94187.1 hypothetical protein LSAT_5X178600 [Lactuca sativa]
CtAH10T0075400.1	8	820.314	858.439	800.877	Ribosomal proteins	Ribosomal protein L13 family protein	AT5G48760.2	85.922	XP_024974029.1	60S ribosomal protein L13a-4-like [Cynara cardunculus var. scolymus] &gt;KVI03803.1 Ribosomal protein L13 [Cynara cardunculus var. scolymus]
CtAH10T0099500.1	3	351.03	287.724	328.41	Ribosomal proteins	Ribosomal protein L19e family protein	AT3G16780.1	85.308	KAC9138557.1	hypothetical protein E3N88_46312 [Mikania micrantha] &gt;KAD4584533.1 hypothetical protein E3N88_22134 [Mikania micrantha]
CtAH10T0272000.1	6	3623.22	3409.97	3621.45	Ribosomal proteins	Ribosomal protein L23/L15e family protein	AT4G16720.1	89.706	XP_021974160.1	60S ribosomal protein L15 [Helianthus annuus] &gt;XP_021977322.1 60S ribosomal protein L15 [Helianthus annuus] &gt;XP_022006601.1 60S ribosomal protein L15 [Helianthus annuus] &gt;XP_022012499.1 60S ribosomal protein L15 [Helianthus annuus] &gt;XP_023753258.1 60S ribosomal protein L15 [Lactuca sativa] &gt;XP_023741863.1 60S ribosomal protein L15 [Lactuca sativa] &gt;XP_024991907.1 60S ribosomal p…
CtAH11T0010600.1	1	0	28.2069	41.9453	Ribosomal proteins	ribosomal protein L12-C	AT3G27850.1	58.639	XP_023746772.1	50S ribosomal protein L12, chloroplastic-like [Lactuca sativa] &gt;PLY63983.1 hypothetical protein LSAT_4X182901 [Lactuca sativa]
CtAH11T0039700.1	1	0	7.04621	8.84436	Ribosomal proteins	Ribosomal protein L25/Gln-tRNA synthetase%2C anti-codon-binding domain-containing protein	AT5G66860.1	55.133	KVH92578.1	hypothetical protein Ccrd_005405 [Cynara cardunculus var. scolymus]
CtAH11T0062000.1	10	1375.84	1422.8	1446.62	Ribosomal proteins	Ribosomal protein S4	AT5G39850.1	90.96	PHT48140.1	40S ribosomal protein S9 [Capsicum baccatum]
CtAH11T0111300.1	2	566.268	452.588	579.461	Ribosomal proteins	Ribosomal protein L19 family protein	AT4G17560.1	54.726	KVH89771.1	Ribosomal protein L19 [Cynara cardunculus var. scolymus]
CtAH11T0127500.1	4	213.699	239.336	219.316	Ribosomal proteins	chloroplast ribosomal protein S4	ATCG00380.1	87.94	PWA86056.1	ribosomal protein S4, chloroplast (chloroplast) [Artemisia annua]
CtAH11T0176200.1	5	319.715	313.179	364.633	Ribosomal proteins	ribosomal protein 5A	AT3G11940.1	84.456	XP_024985072.1	40S ribosomal protein S5 [Cynara cardunculus var. scolymus] &gt;KVH90644.1 Ribosomal protein S5/S7 [Cynara cardunculus var. scolymus]
CtAH12T0000600.1	3	94.3185	86.1104	86.6306	Ribosomal proteins	Ribosomal protein S19 family protein	AT5G09500.1	85.714	XP_024963359.1	40S ribosomal protein S15-4-like [Cynara cardunculus var. scolymus] &gt;XP_024963360.1 40S ribosomal protein S15-4-like [Cynara cardunculus var. scolymus] &gt;KVH87461.1 hypothetical protein Ccrd_025299 [Cynara cardunculus var. scolymus]
CtAH12T0009900.1	1	120.99	121.395	139.244	Ribosomal proteins	Ribosomal L29 family protein	AT2G39390.1	83.206	XP_024978004.1	60S ribosomal protein L35-2-like [Cynara cardunculus var. scolymus] &gt;KVH92129.1 Ribosomal protein L29 [Cynara cardunculus var. scolymus]
CtAH12T0037800.1	3	127.833	131.702	134.507	Ribosomal proteins	R-protein L3 B	AT1G61580.1	85.754	XP_024966627.1	60S ribosomal protein L3 [Cynara cardunculus var. scolymus]
CtAH12T0178800.1	3	221.259	259.586	173.45	Ribosomal proteins	Ribosomal protein S10p/S20e family protein	AT3G47370.2	92.562	XP_023766469.1	40S ribosomal protein S20-2-like [Lactuca sativa] &gt;XP_024966579.1 40S ribosomal protein S20-2-like [Cynara cardunculus var. scolymus] &gt;XP_024966580.1 40S ribosomal protein S20-2-like [Cynara cardunculus var. scolymus] &gt;XP_024966581.1 40S ribosomal protein S20-2-like [Cynara cardunculus var. scolymus] &gt;XP_024966582.1 40S ribosomal protein S20-2-like [Cynara cardunculus var. scolymus] &…
CtAH12T0179700.1	9	1560.36	1523.87	1724.87	Ribosomal proteins	Ribosomal protein S5 family protein	AT1G58684.1	86.076	XP_024982231.1	40S ribosomal protein S2-4 [Cynara cardunculus var. scolymus] &gt;KVH94750.1 Double-stranded RNA-binding-like domain-containing protein [Cynara cardunculus var. scolymus]
CtAH01T0206500.1	6	2034.79	1991.45	2047.3	Ribosomal proteins	ribosomal protein large subunit 16A	AT2G42740.1	93.82	KVH89462.1	Ribosomal protein L5 [Cynara cardunculus var. scolymus]
CtAH02T0000600.1	3	165.505	155.24	165.291	Ribosomal proteins	ribosomal protein L2	ATCG01310.1	84.138	RZC57988.1	hypothetical protein C5167_005297 [Papaver somniferum]
CtAH03T0306000.1	10	5347.13	5337.44	5279.78	Ribosomal proteins	Ribosomal protein L6 family protein	AT1G74050.1	80.851	XP_024961135.1	60S ribosomal protein L6-like [Cynara cardunculus var. scolymus]
CtAH04T0239600.1	5	2538.98	2169.02	2212.73	Ribosomal proteins	Ribosomal protein L34e superfamily protein	AT1G26880.1	91.667	XP_024987992.1	60S ribosomal protein L34 [Cynara cardunculus var. scolymus]
CtAH06T0123900.1	3	1984.13	1729.24	1751.91	Ribosomal proteins	Ribosomal protein L6 family protein	AT1G74050.1	81.897	XP_021978877.1	60S ribosomal protein L6-like [Helianthus annuus]
CtAH06T0184300.1	2	873.292	856.256	825.986	Ribosomal proteins	ribosomal protein S13A	AT4G00100.1	92.715	XP_022035902.1	40S ribosomal protein S13 [Helianthus annuus] &gt;OTG29482.1 putative 40S ribosomal protein S13 [Helianthus annuus]
CtAH06T0328600.1	3	1696.18	1940.46	1583.93	Ribosomal proteins	Ribosomal protein L36e family protein	AT3G53740.3	84.821	OTF87423.1	putative ribosomal protein L36e [Helianthus annuus]
CtAH07T0013300.1	3	1413.28	1186.82	1310.3	Ribosomal proteins	ribosomal protein S13A	AT4G00100.1	89.404	XP_024990306.1	40S ribosomal protein S13-like [Cynara cardunculus var. scolymus] &gt;KVI05640.1 Ribosomal protein S13/S15, N-terminal [Cynara cardunculus var. scolymus]
CtAH07T0110900.1	8	1383.8	1263.64	1406.81	Ribosomal proteins	ribosomal protein L23AB	AT3G55280.2	87.662	XP_024993149.1	60S ribosomal protein L23a-like [Cynara cardunculus var. scolymus] &gt;XP_024993150.1 60S ribosomal protein L23a-like [Cynara cardunculus var. scolymus] &gt;XP_024993151.1 60S ribosomal protein L23a-like [Cynara cardunculus var. scolymus]
CtAH07T0166900.1	5	1554.93	1609.98	1593.68	Ribosomal proteins	Ribosomal protein L7Ae/L30e/S12e/Gadd45 family protein	AT1G36240.1	88.393	XP_024990913.1	60S ribosomal protein L30 [Cynara cardunculus var. scolymus] &gt;KVI04775.1 Ribosomal protein L30e [Cynara cardunculus var. scolymus]
CtAH07T0246000.1	9	4218.16	4315.85	4254.25	Ribosomal proteins	Ribosomal protein L2 family	AT4G36130.1	92.248	XP_024960410.1	60S ribosomal protein L8 [Cynara cardunculus var. scolymus] &gt;KVI02251.1 Nucleic acid-binding, OB-fold [Cynara cardunculus var. scolymus]
CtAH07T0255800.1	6	849.829	909.787	898.996	Ribosomal proteins	Ribosomal protein S8e family protein	AT5G59240.1	83.981	XP_022001512.1	40S ribosomal protein S8-like [Helianthus annuus] &gt;OTG01990.1 putative 40S ribosomal protein S8 [Helianthus annuus]
CtAH08T0077000.1	1	978.976	631.494	432.504	Ribosomal proteins	Ribosomal L27e protein family	AT4G15000.1	81.481	XP_023773101.1	60S ribosomal protein L27 [Lactuca sativa] &gt;XP_024985208.1 60S ribosomal protein L27 [Cynara cardunculus var. scolymus] &gt;KVI09656.1 KOW-like protein [Cynara cardunculus var. scolymus] &gt;PLY78312.1 hypothetical protein LSAT_2X102901 [Lactuca sativa]
CtAH09T0098500.1	4	153.602	132.473	148.378	Ribosomal proteins	light harvesting complex of photosystem II 5	AT4G10340.1	74.113	PWA68582.1	chlorophyll a-b binding protein CP26, chloroplastic [Artemisia annua]
CtAH09T0136700.2	1	39.2343	17.554	31.4424	Ribosomal proteins	Ribosomal protein S8e family protein	AT5G59240.1	70.992	XP_024967405.1	40S ribosomal protein S8 [Cynara cardunculus var. scolymus] &gt;KVI10434.1 hypothetical protein Ccrd_011182 [Cynara cardunculus var. scolymus]
CtAH09T0242600.1	1	739.375	703.696	575.122	Ribosomal proteins	Ribosomal protein L14	AT4G27090.1	83.582	XP_024966845.1	60S ribosomal protein L14-2-like [Cynara cardunculus var. scolymus]
CtAH09T0281400.1	1	297.639	330.937	259.908	Ribosomal proteins	Ribosomal protein S8 family protein	AT5G59850.1	97.692	PIA38969.1	hypothetical protein AQUCO_02700270v1 [Aquilegia coerulea] &gt;PIA53000.1 hypothetical protein AQUCO_01000696v1 [Aquilegia coerulea] &gt;PIA53001.1 hypothetical protein AQUCO_01000696v1 [Aquilegia coerulea]
CtAH10T0051900.1	6	402.652	425.386	395.677	Ribosomal proteins	Ribosomal protein S8 family protein	AT5G59850.1	96.154	KVH94596.1	Ribosomal protein S8, partial [Cynara cardunculus var. scolymus]
CtAH10T0071600.1	3	763.87	766.806	655.328	Ribosomal proteins	ribosomal protein L5	AT3G25520.3	79.452	XP_024974603.1	60S ribosomal protein L5 [Cynara cardunculus var. scolymus]
CtAH10T0082200.1	3	260.413	258.148	301.275	Ribosomal proteins	Ribosomal protein L14	AT4G27090.1	82.836	XP_024974528.1	60S ribosomal protein L14-2-like [Cynara cardunculus var. scolymus]
CtAH10T0098800.1	8	6820	7313.96	7215.88	Ribosomal proteins	Ribosomal protein L18e/L15 superfamily protein	AT5G27850.1	84.324	XP_024974192.1	60S ribosomal protein L18-3-like [Cynara cardunculus var. scolymus] &gt;KVI04000.1 Ribosomal protein L18e [Cynara cardunculus var. scolymus]
CtAH10T0106000.1	5	2253.54	2403.41	2460.57	Ribosomal proteins	Ribosomal protein L18e/L15 superfamily protein	AT5G27850.1	86.022	KVH94487.1	hypothetical protein Ccrd_003444 [Cynara cardunculus var. scolymus]
CtAH10T0230100.1	17	4966.87	5335.56	5139.79	Ribosomal proteins	ribosomal protein 1	AT1G43170.3	88.889	XP_023770835.1	60S ribosomal protein L3-1 [Lactuca sativa] &gt;XP_023735008.1 60S ribosomal protein L3-1 [Lactuca sativa] &gt;PLY72899.1 hypothetical protein LSAT_6X100660 [Lactuca sativa] &gt;PLY80005.1 hypothetical protein LSAT_9X41900 [Lactuca sativa]
CtAH10T0256400.1	7	2466.64	2878.47	2622.86	Ribosomal proteins	Ribosomal L27e protein family	AT4G15000.1	81.89	XP_023754569.1	60S ribosomal protein L27-3-like [Lactuca sativa] &gt;XP_024971694.1 60S ribosomal protein L27-3-like [Cynara cardunculus var. scolymus] &gt;KVI07449.1 KOW-like protein [Cynara cardunculus var. scolymus]
CtAH10T0266200.1	1	4217.25	5380.62	5469.71	Ribosomal proteins	Ribosomal protein L7Ae/L30e/S12e/Gadd45 family protein	AT1G36240.1	59.821	XP_022013611.1	60S ribosomal protein L30 [Helianthus annuus] &gt;XP_022016497.1 60S ribosomal protein L30 [Helianthus annuus] &gt;XP_023769202.1 60S ribosomal protein L30 [Lactuca sativa] &gt;OTF90449.1 putative ribosomal protein L30e [Helianthus annuus] &gt;OTF96700.1 putative ribosomal protein L30e [Helianthus annuus] &gt;PLY99686.1 hypothetical protein LSAT_0X9581 [Lactuca sativa] &gt;PWA59369.1 ribosomal pr…
CtAH12T0106900.1	7	3683.18	3702.32	3668.61	Ribosomal proteins	ribosomal protein L5	AT3G25520.3	69.477	XP_024967472.1	60S ribosomal protein L5-like [Cynara cardunculus var. scolymus]
CtAH12T0169400.1	1	50.372	33.1034	43.2316	Ribosomal proteins	Ribosomal protein S8 family protein	AT5G59850.1	93.846	OTG22836.1	putative ribosomal protein S8 [Helianthus annuus]
CtAH12T0208200.1	7	2063.61	1849.04	1928.47	Ribosomal proteins	Ribosomal protein L14	AT4G27090.1	85.075	XP_024966845.1	60S ribosomal protein L14-2-like [Cynara cardunculus var. scolymus]
CtAH01T0219600.1	5	140.205	149.894	135.616	Proteins acting on cell wall carbohydrates	alpha/beta-Hydrolases superfamily protein	AT3G51000.1	37.304	XP_024992941.1	uncharacterized protein LOC112526758 [Cynara cardunculus var. scolymus]
CtAH01T0232300.1	3	141.497	95.2694	113.15	Proteins acting on cell wall carbohydrates	O-Glycosyl hydrolases family 17 protein	AT1G11820.3	80.14	XP_024989904.1	glucan endo-1,3-beta-glucosidase 1 [Cynara cardunculus var. scolymus] &gt;XP_024989912.1 glucan endo-1,3-beta-glucosidase 1 [Cynara cardunculus var. scolymus]
CtAH02T0024500.1	1	96.7493	116.265	98.5129	Proteins acting on cell wall carbohydrates	glycosyl hydrolase 9C2	AT1G64390.1	71.859	XP_024993808.1	endoglucanase 6-like [Cynara cardunculus var. scolymus]
CtAH03T0086400.1	1	156.255	264.335	149.341	Proteins acting on cell wall carbohydrates	Glycosyl hydrolase superfamily protein	AT4G33820.1	47.015	XP_024965582.1	uncharacterized protein LOC112505808 [Cynara cardunculus var. scolymus]
CtAH03T0098600.1	3	164.003	203.522	185.147	Proteins acting on cell wall carbohydrates	xyloglucan endotransglucosylase/hydrolase 15	AT4G14130.1	65.108	XP_024966745.1	xyloglucan endotransglucosylase/hydrolase 2-like [Cynara cardunculus var. scolymus]
CtAH03T0134000.1	1	101.401	96.0911	146.816	Proteins acting on cell wall carbohydrates	Rhamnogalacturonate lyase family protein	AT2G22620.3	52.896	XP_024978117.1	probable rhamnogalacturonate lyase B [Cynara cardunculus var. scolymus]
CtAH03T0263900.1	2	11.1398	68.5459	21.451	Proteins acting on cell wall carbohydrates	Glycosyl hydrolase superfamily protein	AT1G32860.1	59.398	XP_024958720.1	glucan endo-1,3-beta-glucosidase 11-like isoform X2 [Cynara cardunculus var. scolymus]
CtAH05T0002000.1	2	2354.08	2446.34	2301.83	Proteins acting on cell wall carbohydrates	beta-galactosidase 7	AT5G20710.1	61.198	XP_023732181.1	beta-galactosidase 15-like [Lactuca sativa]
CtAH05T0022100.1	2	134.806	125.943	99.7454	Proteins acting on cell wall carbohydrates	Pectin lyase-like superfamily protein	AT5G19730.1	75.399	XP_024980190.1	probable pectinesterase 53 [Cynara cardunculus var. scolymus]
CtAH05T0111300.1	5	184.392	214.88	181.849	Proteins acting on cell wall carbohydrates	O-Glycosyl hydrolases family 17 protein	AT2G05790.1	72.767	XP_024980142.1	glucan endo-1,3-beta-glucosidase 12-like [Cynara cardunculus var. scolymus] &gt;KVH93092.1 Glycoside hydrolase, catalytic domain-containing protein [Cynara cardunculus var. scolymus]
CtAH05T0179300.1	7	188.839	184.794	173.462	Proteins acting on cell wall carbohydrates	Pectinacetylesterase family protein	AT5G26670.1	66.344	XP_024959615.1	pectin acetylesterase 12-like [Cynara cardunculus var. scolymus]
CtAH05T0182100.1	1	82.5563	82.2843	62.2356	Proteins acting on cell wall carbohydrates	glycosyl hydrolase 9A1	AT5G49720.1	81.353	KAD4179672.1	hypothetical protein E3N88_28263 [Mikania micrantha]
CtAH05T0216900.1	2	160.123	121.831	139.685	Proteins acting on cell wall carbohydrates	O-Glycosyl hydrolases family 17 protein	AT5G58090.1	73.529	XP_024960299.1	glucan endo-1,3-beta-glucosidase 6-like [Cynara cardunculus var. scolymus] &gt;KVI01443.1 hypothetical protein Ccrd_020285 [Cynara cardunculus var. scolymus]
CtAH05T0273400.1	2	71.0428	102.713	97.9992	Proteins acting on cell wall carbohydrates	O-Glycosyl hydrolases family 17 protein	AT5G56590.1	68.41	XP_024959922.1	glucan endo-1,3-beta-glucosidase 13-like [Cynara cardunculus var. scolymus]
CtAH06T0000700.1	4	148.315	154.191	144.488	Proteins acting on cell wall carbohydrates	Pectin lyase-like superfamily protein	AT1G48100.1	68.043	XP_024982528.1	polygalacturonase At1g48100 [Cynara cardunculus var. scolymus]
CtAH06T0018300.1	5	187.201	220.02	240.522	Proteins acting on cell wall carbohydrates	Glycosyl hydrolase superfamily protein	AT4G16260.2	55.789	PWA57852.1	Glycoside hydrolase, catalytic domain-containing protein [Artemisia annua]
CtAH06T0045900.1	2	73.4434	73.5182	71.7568	Proteins acting on cell wall carbohydrates	O-Glycosyl hydrolases family 17 protein	AT1G64760.2	57.968	KVH88911.1	Glycoside hydrolase, catalytic domain-containing protein, partial [Cynara cardunculus var. scolymus]
CtAH06T0129600.1	1	22.9528	23.4857	23.8848	Proteins acting on cell wall carbohydrates	Pectin lyase-like superfamily protein	AT3G07970.1	59.733	XP_024984569.1	polygalacturonase QRT2 [Cynara cardunculus var. scolymus]
CtAH06T0236200.1	4	472.295	493.938	467.491	Proteins acting on cell wall carbohydrates	cytosolic invertase 2	AT4G09510.1	85.064	XP_024972479.1	probable alkaline/neutral invertase D [Cynara cardunculus var. scolymus] &gt;XP_024972480.1 probable alkaline/neutral invertase D [Cynara cardunculus var. scolymus]
CtAH07T0012500.1	3	207.556	225.675	208.875	Proteins acting on cell wall carbohydrates	Pectin lyase-like superfamily protein	AT1G60590.1	58.588	XP_024990131.1	polygalacturonase At1g48100-like [Cynara cardunculus var. scolymus]
CtAH07T0012700.1	2	141.909	107.565	94.7217	Proteins acting on cell wall carbohydrates	Pectin lyase-like superfamily protein	AT1G23460.2	41.593	XP_024989796.1	probable polygalacturonase At1g80170 [Cynara cardunculus var. scolymus]
CtAH07T0033700.1	8	260.979	224.331	248.434	Proteins acting on cell wall carbohydrates	beta glucosidase 40	AT1G26560.1	68.204	PWA52686.1	beta-glucosidase 34 [Artemisia annua]
CtAH07T0094200.1	4	224.609	276.937	206.652	Proteins acting on cell wall carbohydrates	alkaline/neutral invertase	AT5G22510.2	67.857	XP_024991418.1	neutral/alkaline invertase 3, chloroplastic-like [Cynara cardunculus var. scolymus]
CtAH07T0114900.1	2	83.75	140.254	143.221	Proteins acting on cell wall carbohydrates	O-Glycosyl hydrolases family 17 protein	AT5G24318.1	46.108	XP_024990493.1	glucan endo-1,3-beta-glucosidase [Cynara cardunculus var. scolymus]
CtAH07T0182600.1	9	300.998	357.478	337.442	Proteins acting on cell wall carbohydrates	B-S glucosidase 44	AT3G18080.1	72	XP_024990091.1	beta-glucosidase 44-like [Cynara cardunculus var. scolymus]
CtAH07T0244500.1	2	32.1307	21.1616	32.6312	Proteins acting on cell wall carbohydrates	beta-glucosidase 47	AT4G21760.2	57.895	TXG67079.1	hypothetical protein EZV62_008354 [Acer yangbiense]
CtAH07T0244700.1	2	98.2661	83.2682	112.703	Proteins acting on cell wall carbohydrates	beta glucosidase 46	AT1G61820.3	47.706	XP_024959159.1	beta-glucosidase 18-like isoform X1 [Cynara cardunculus var. scolymus]
CtAH08T0010700.1	1	207.628	193.445	160.733	Proteins acting on cell wall carbohydrates	Pectinacetylesterase family protein	AT5G23870.1	45.854	XP_023748085.1	pectin acetylesterase 9 [Lactuca sativa] &gt;XP_023748086.1 pectin acetylesterase 9 [Lactuca sativa] &gt;PLY62936.1 hypothetical protein LSAT_2X132621 [Lactuca sativa]
CtAH08T0053200.1	1	162.576	121.131	118.868	Proteins acting on cell wall carbohydrates	O-Glycosyl hydrolases family 17 protein	AT3G55430.1	52.436	XP_024991660.1	glucan endo-1,3-beta-glucosidase-like [Cynara cardunculus var. scolymus]
CtAH08T0089300.1	2	183.346	172.134	189.901	Proteins acting on cell wall carbohydrates	beta-hexosaminidase 3	AT1G65590.1	74.82	XP_024990605.1	beta-hexosaminidase 3 [Cynara cardunculus var. scolymus]
CtAH08T0139600.1	4	63.3666	74.5171	80.733	Proteins acting on cell wall carbohydrates	glycosyl hydrolase family 81 protein	AT5G15870.1	71.429	XP_024981561.1	probable endo-1,3(4)-beta-glucanase ARB_01444 [Cynara cardunculus var. scolymus] &gt;KVI09022.1 Glycoside hydrolase, family 81 [Cynara cardunculus var. scolymus]
CtAH08T0186200.1	1	80.1463	89.7658	52.3081	Proteins acting on cell wall carbohydrates	O-Glycosyl hydrolases family 17 protein	AT1G66250.1	69.198	KVI08624.1	Glycoside hydrolase, catalytic domain-containing protein [Cynara cardunculus var. scolymus]
CtAH08T0198600.1	5	192.723	211.505	164.09	Proteins acting on cell wall carbohydrates	glycoside hydrolase family 2 protein	AT3G54440.1	61.621	XP_024975989.1	uncharacterized protein LOC112513887 isoform X1 [Cynara cardunculus var. scolymus]
CtAH08T0314700.1	3	76.6923	30.1725	43.7308	Proteins acting on cell wall carbohydrates	Plant neutral invertase family protein	AT4G34860.3	74.257	XP_024975403.1	probable alkaline/neutral invertase D [Cynara cardunculus var. scolymus] &gt;KVI07775.1 Glycosyl hydrolase family 100 [Cynara cardunculus var. scolymus]
CtAH09T0082900.1	1	18.4292	44.8541	33.6598	Proteins acting on cell wall carbohydrates	Glycosyl hydrolase family 17 protein	AT5G42720.1	61.137	KAD4888786.1	hypothetical protein E3N88_20859 [Mikania micrantha]
CtAH09T0127100.2	5	127.103	144.593	131.056	Proteins acting on cell wall carbohydrates	Pectin lyase-like superfamily protein	AT4G24780.2	89.416	KVH98972.1	AmbAllergen [Cynara cardunculus var. scolymus]
CtAH09T0157200.1	1	136.491	106.151	149.702	Proteins acting on cell wall carbohydrates	polygalacturonase 2	AT1G70370.1	55.911	XP_024976357.1	polygalacturonase 1 beta-like protein 3 [Cynara cardunculus var. scolymus] &gt;KVH98958.1 BURP domain-containing protein [Cynara cardunculus var. scolymus]
CtAH09T0222500.1	6	569.626	624.164	539.386	Proteins acting on cell wall carbohydrates	Glycosyl hydrolase family 35 protein	AT5G63800.1	37.113	XP_024964266.1	beta-galactosidase 16-like [Cynara cardunculus var. scolymus]
CtAH09T0276700.1	1	27.1067	37.3634	33.1593	Proteins acting on cell wall carbohydrates	cell wall invertase 2	AT3G52600.3	59.733	XP_024981411.1	beta-fructofuranosidase, insoluble isoenzyme 3-like isoform X1 [Cynara cardunculus var. scolymus]
CtAH09T0284000.1	3	2658.67	2664.68	2414.45	Proteins acting on cell wall carbohydrates	Barwin-like endoglucanases superfamily protein	AT2G37640.1	85.317	XP_024981164.1	expansin-A4-like [Cynara cardunculus var. scolymus] &gt;KVH94632.1 Barwin-like endoglucanase [Cynara cardunculus var. scolymus]
CtAH10T0103100.1	5	701.523	634.716	537.382	Proteins acting on cell wall carbohydrates	beta-xylosidase 2	AT1G02640.1	70.434	XP_024981325.1	probable beta-D-xylosidase 2 [Cynara cardunculus var. scolymus] &gt;KVH94491.1 Fibronectin type III-like domain-containing protein [Cynara cardunculus var. scolymus]
CtAH10T0107700.1	1	106.687	91.811	97.1496	Proteins acting on cell wall carbohydrates	beta glucosidase 11	AT1G02850.3	50.794	XP_024982320.1	beta-glucosidase 11-like isoform X2 [Cynara cardunculus var. scolymus]
CtAH10T0236400.1	4	208.517	229.134	215.124	Proteins acting on cell wall carbohydrates	NA	NA	NA	XP_024970883.1	probable glucan 1,3-beta-glucosidase A [Cynara cardunculus var. scolymus]
CtAH10T0246800.1	1	161.385	189.921	153.635	Proteins acting on cell wall carbohydrates	expansin 11	AT1G20190.1	74.37	XP_024969445.1	expansin-A11-like [Cynara cardunculus var. scolymus] &gt;KVI07371.1 Barwin-like endoglucanase [Cynara cardunculus var. scolymus]
CtAH11T0022100.1	5	630.666	693.225	708.405	Proteins acting on cell wall carbohydrates	xyloglucan endotransglucosylase/hydrolase 6	AT5G65730.1	73.171	QFZ95614.1	xyloglucan endotransglycosylase 1 [Carthamus tinctorius]
CtAH11T0045000.1	2	177.628	191.466	168.692	Proteins acting on cell wall carbohydrates	glycosyl hydrolase family 81 protein	AT5G15870.1	64.494	XP_024978342.1	probable endo-1,3(4)-beta-glucanase ARB_01444 [Cynara cardunculus var. scolymus] &gt;KVH92594.1 hypothetical protein Ccrd_005364 [Cynara cardunculus var. scolymus]
CtAH11T0087700.2	4	15242.5	16772.6	15437.5	Proteins acting on cell wall carbohydrates	beta-galactosidase 3	AT4G36360.2	64.238	KVH92345.1	D-galactoside/L-rhamnose binding SUEL lectin domain-containing protein [Cynara cardunculus var. scolymus]
CtAH11T0092400.2	1	30.1552	22.3771	30.0478	Proteins acting on cell wall carbohydrates	Glycosyl hydrolase superfamily protein	AT4G01040.1	59.441	XP_024996306.1	chitinase domain-containing protein 1 [Cynara cardunculus var. scolymus]
CtAH11T0117300.1	2	250.642	260.645	200.988	Proteins acting on cell wall carbohydrates	Pectin lyase-like superfamily protein	AT5G47500.1	74.138	XP_024987064.1	probable pectinesterase 68 [Cynara cardunculus var. scolymus]
CtAH11T0148800.1	1	122.212	45.5892	48.4203	Proteins acting on cell wall carbohydrates	Glycosyl hydrolase superfamily protein	AT1G32860.1	66.254	XP_024986985.1	glucan endo-1,3-beta-glucosidase 11-like [Cynara cardunculus var. scolymus]
CtAH11T0171800.1	9	478.423	417.716	509.378	Proteins acting on cell wall carbohydrates	alkaline/neutral invertase	AT5G22510.2	63.884	XP_024985290.1	alkaline/neutral invertase E, chloroplastic-like [Cynara cardunculus var. scolymus] &gt;KVH90657.1 hypothetical protein Ccrd_007289 [Cynara cardunculus var. scolymus]
CtAH12T0135200.1	1	2.5548	0	13.483	Proteins acting on cell wall carbohydrates	Glycosyl hydrolase family protein with chitinase insertion domain-containing protein	AT4G19810.2	41.935	XP_024961254.1	class V chitinase-like [Cynara cardunculus var. scolymus]
CtAH12T0155900.1	2	59.6263	40.5133	43.2061	Proteins acting on cell wall carbohydrates	O-Glycosyl hydrolases family 17 protein	AT5G58090.1	71.461	KVI11843.1	Glycoside hydrolase, catalytic domain-containing protein, partial [Cynara cardunculus var. scolymus]
CtAH12T0188400.1	5	189.878	199.394	177.627	Proteins acting on cell wall carbohydrates	disproportionating enzyme 2	AT2G40840.1	65.689	XP_024968382.1	4-alpha-glucanotransferase DPE2 [Cynara cardunculus var. scolymus] &gt;XP_024968383.1 4-alpha-glucanotransferase DPE2 [Cynara cardunculus var. scolymus]
CtAH01T0037300.1	6	4042.15	5120.23	4459.99	Proteins acting on cell wall carbohydrates	xyloglucan endotransglucosylase/hydrolase 7	AT4G37800.1	67.647	XP_024973889.1	probable xyloglucan endotransglucosylase/hydrolase protein 7 [Cynara cardunculus var. scolymus] &gt;KVI02743.1 Concanavalin A-like lectin/glucanase superfamily [Cynara cardunculus var. scolymus]
CtAH01T0059200.1	2	105.012	84.0165	100.902	Proteins acting on cell wall carbohydrates	Glycosyl hydrolase family 38 protein	AT5G66150.2	63.673	XP_024975832.1	alpha-mannosidase [Cynara cardunculus var. scolymus]
CtAH01T0177800.1	5	109.027	99.9465	105.787	Proteins acting on cell wall carbohydrates	Glycosyl hydrolase family protein	AT5G04885.2	64.159	XP_024967047.1	uncharacterized protein LOC112506942 isoform X1 [Cynara cardunculus var. scolymus]
CtAH02T0024100.1	1	254.353	169.292	220.109	Proteins acting on cell wall carbohydrates	Pectin lyase-like superfamily protein	AT4G23820.1	73.893	XP_024994460.1	probable polygalacturonase [Cynara cardunculus var. scolymus] &gt;XP_024994461.1 probable polygalacturonase [Cynara cardunculus var. scolymus] &gt;XP_024994462.1 probable polygalacturonase [Cynara cardunculus var. scolymus] &gt;KVH95360.1 Glycoside hydrolase, family 28 [Cynara cardunculus var. scolymus]
CtAH02T0028500.1	7	1405.49	1414.73	1566.53	Proteins acting on cell wall carbohydrates	trehalase 1	AT4G24040.1	54.737	KVH95295.1	Glycoside hydrolase, family 37 [Cynara cardunculus var. scolymus]
CtAH02T0066600.1	8	2969.87	2904.02	3002.37	Proteins acting on cell wall carbohydrates	Pectin lyase-like superfamily protein	AT1G70500.1	39.267	KVH95557.1	Glycoside hydrolase, family 28, partial [Cynara cardunculus var. scolymus]
CtAH02T0070000.1	15	2564.42	2718.17	2947.94	Proteins acting on cell wall carbohydrates	Cellulase (glycosyl hydrolase family 5) protein	AT3G26130.2	57.38	XP_024993411.1	uncharacterized protein LOC112527181 [Cynara cardunculus var. scolymus]
CtAH03T0063200.1	5	165.046	192.197	182.515	Proteins acting on cell wall carbohydrates	beta-galactosidase 3	AT4G36360.1	61.453	XP_024968029.1	beta-galactosidase 3-like [Cynara cardunculus var. scolymus]
CtAH03T0152800.1	1	19206.3	18177.9	18351	Proteins acting on cell wall carbohydrates	beta glucosidase 17	AT2G44480.1	42.54	XP_024995950.1	beta-glucosidase 24-like [Cynara cardunculus var. scolymus]
CtAH03T0153300.1	4	186.926	327.643	342.243	Proteins acting on cell wall carbohydrates	beta glucosidase 13	AT5G44640.1	43.907	XP_024996270.1	beta-glucosidase 24-like [Cynara cardunculus var. scolymus]
CtAH03T0153800.1	6	470.808	438.489	546.462	Proteins acting on cell wall carbohydrates	beta glucosidase 17	AT2G44480.1	43.687	XP_024996270.1	beta-glucosidase 24-like [Cynara cardunculus var. scolymus]
CtAH03T0154200.1	12	4869.34	4795.98	4768.59	Proteins acting on cell wall carbohydrates	beta glucosidase 17	AT2G44480.1	41.598	XP_024995946.1	beta-glucosidase 24-like [Cynara cardunculus var. scolymus]
CtAH03T0154900.4	5	4825.88	5391.33	5501.23	Proteins acting on cell wall carbohydrates	beta glucosidase 17	AT2G44480.1	41.189	XP_024996270.1	beta-glucosidase 24-like [Cynara cardunculus var. scolymus]
CtAH03T0176900.1	5	390.835	358.955	321.096	Proteins acting on cell wall carbohydrates	beta-galactosidase 10	AT5G63810.1	67.638	XP_024997034.1	beta-galactosidase 10 [Cynara cardunculus var. scolymus]
CtAH03T0233100.1	4	488.819	512.198	463.401	Proteins acting on cell wall carbohydrates	Pectinacetylesterase family protein	AT4G19420.3	61.157	XP_024996771.1	pectin acetylesterase 8-like [Cynara cardunculus var. scolymus]
CtAH03T0249400.1	11	3348.54	3206.18	3387.57	Proteins acting on cell wall carbohydrates	Pectinacetylesterase family protein	AT4G19420.1	58.747	PWA92713.1	pectin acetylesterase [Artemisia annua]
CtAH03T0306200.1	4	701.333	734.966	676.8	Proteins acting on cell wall carbohydrates	Pectin lyase-like superfamily protein	AT1G05310.1	69.47	XP_024961132.1	probable pectinesterase 8 [Cynara cardunculus var. scolymus] &gt;KVH88801.1 Pectinesterase, active site-containing protein [Cynara cardunculus var. scolymus]
CtAH03T0309800.1	5	255.072	283.374	240.994	Proteins acting on cell wall carbohydrates	Glycosyl hydrolase superfamily protein	AT4G16260.1	49.263	XP_024964642.1	glucan endo-1,3-beta-glucosidase-like [Cynara cardunculus var. scolymus] &gt;KVG36940.1 Glycoside hydrolase, catalytic domain-containing protein [Cynara cardunculus var. scolymus]
CtAH04T0225200.1	10	1194.1	1092.83	1057.47	Proteins acting on cell wall carbohydrates	alpha-xylosidase 1	AT1G68560.1	68.858	KVH97628.1	Galactose mutarotase-like domain-containing protein, partial [Cynara cardunculus var. scolymus]
CtAH05T0009900.1	12	2649.8	2879.28	2612	Proteins acting on cell wall carbohydrates	beta galactosidase 1	AT3G13750.1	70.23	XP_024979591.1	beta-galactosidase-like [Cynara cardunculus var. scolymus] &gt;KVH93961.1 Galactose-binding domain-like protein [Cynara cardunculus var. scolymus]
CtAH05T0033200.1	11	3735.55	3971.28	4377.86	Proteins acting on cell wall carbohydrates	glucuronidase 3	AT5G34940.2	58.113	XP_024979649.1	heparanase-like protein 3 isoform X1 [Cynara cardunculus var. scolymus]
CtAH05T0075700.1	21	4884.4	4792.28	4918.31	Proteins acting on cell wall carbohydrates	beta-D-xylosidase 4	AT5G64570.1	69.897	XP_024979718.1	beta-xylosidase/alpha-L-arabinofuranosidase 2-like [Cynara cardunculus var. scolymus]
CtAH05T0091000.1	3	370.344	357.854	337.096	Proteins acting on cell wall carbohydrates	1%2C2-alpha-L-fucosidase	AT4G34260.1	58.549	XP_023729358.1	alpha-L-fucosidase 2-like [Lactuca sativa] &gt;PLY97611.1 hypothetical protein LSAT_5X116360 [Lactuca sativa]
CtAH05T0150300.1	6	298.698	297.543	349.296	Proteins acting on cell wall carbohydrates	Glycosyl hydrolase family 10 protein	AT4G38650.1	53.663	XP_024989371.1	uncharacterized protein LOC112523932 [Cynara cardunculus var. scolymus]
CtAH05T0238000.1	3	304.512	318.144	288.827	Proteins acting on cell wall carbohydrates	Barwin-related endoglucanase	AT4G30380.2	49.6	XP_024960154.1	EG45-like domain containing protein [Cynara cardunculus var. scolymus] &gt;KVI01364.1 Barwin-like endoglucanase [Cynara cardunculus var. scolymus]
CtAH05T0238200.1	1	212.872	229.7	203.271	Proteins acting on cell wall carbohydrates	Barwin-related endoglucanase	AT4G30380.2	52.222	XP_024960153.1	EG45-like domain containing protein [Cynara cardunculus var. scolymus] &gt;KVI01363.1 hypothetical protein Ccrd_020367 [Cynara cardunculus var. scolymus]
CtAH05T0255600.1	2	180.607	185.171	184.864	Proteins acting on cell wall carbohydrates	glucuronidase 3	AT5G34940.2	59.574	XP_024983954.1	heparanase-like protein 3 [Cynara cardunculus var. scolymus]
CtAH06T0005200.1	1	208.354	203.392	170.837	Proteins acting on cell wall carbohydrates	Pectin lyase-like superfamily protein	AT1G80170.1	41.905	XP_024984283.1	probable polygalacturonase At3g15720 [Cynara cardunculus var. scolymus]
CtAH06T0018400.1	11	59467.9	64579.7	64113.8	Proteins acting on cell wall carbohydrates	beta-1%2C3-glucanase 3	AT3G57240.1	56.782	XP_024964642.1	glucan endo-1,3-beta-glucosidase-like [Cynara cardunculus var. scolymus] &gt;KVG36940.1 Glycoside hydrolase, catalytic domain-containing protein [Cynara cardunculus var. scolymus]
CtAH06T0018500.1	7	19240.7	19000.5	17492.5	Proteins acting on cell wall carbohydrates	beta-1%2C3-glucanase 1	AT3G57270.1	52.978	XP_024982947.1	glucan endo-1,3-beta-glucosidase-like [Cynara cardunculus var. scolymus] &gt;KVH99895.1 Glycoside hydrolase, catalytic domain-containing protein [Cynara cardunculus var. scolymus]
CtAH06T0062400.1	13	320.79	339.797	366.221	Proteins acting on cell wall carbohydrates	proline-tRNA ligase (DUF1680)	AT5G12950.1	61.663	XP_024982400.1	uncharacterized protein LOC112518857 isoform X1 [Cynara cardunculus var. scolymus]
CtAH06T0065100.1	1	44.9483	67.8194	54.0003	Proteins acting on cell wall carbohydrates	O-Glycosyl hydrolases family 17 protein	AT3G13560.4	55.626	XP_024983973.1	glucan endo-1,3-beta-glucosidase 4-like [Cynara cardunculus var. scolymus]
CtAH06T0207500.1	7	2128.91	2141.29	1905.59	Proteins acting on cell wall carbohydrates	Pectin lyase-like superfamily protein	AT3G61490.4	72.611	XP_024992499.1	probable polygalacturonase [Cynara cardunculus var. scolymus]
CtAH06T0244700.1	14	1403.9	1438.28	1265.96	Proteins acting on cell wall carbohydrates	Rhamnogalacturonate lyase family protein	AT1G09890.4	47.702	QCE15981.1	Rhamnogalacturonan lyase [Vigna unguiculata]
CtAH06T0274700.1	4	1080.07	1135.55	1038.32	Proteins acting on cell wall carbohydrates	reversibly glycosylated polypeptide 1	AT3G02230.1	81.287	XP_024972263.1	UDP-arabinopyranose mutase 1-like [Cynara cardunculus var. scolymus]
CtAH06T0295000.1	5	241.561	233.481	184.879	Proteins acting on cell wall carbohydrates	carbohydrate esterase%2C putative (DUF303)	AT4G34215.1	45.041	KVH98302.1	putative protein of unknown function DUF303, acetylesterase [Cynara cardunculus var. scolymus]
CtAH06T0318800.1	8	3266.83	3142.74	3091.82	Proteins acting on cell wall carbohydrates	glucuronidase 2	AT5G07830.1	58.256	XP_024972601.1	heparanase-like protein 1 [Cynara cardunculus var. scolymus] &gt;KVH98505.1 hypothetical protein Ccrd_023281 [Cynara cardunculus var. scolymus]
CtAH06T0329000.1	25	2692.52	2680.51	2861.02	Proteins acting on cell wall carbohydrates	Glycosyl hydrolase family protein	AT1G78060.1	66.093	XP_024972722.1	probable beta-D-xylosidase 7 [Cynara cardunculus var. scolymus]
CtAH07T0050500.1	12	3860.35	4074.16	4090.4	Proteins acting on cell wall carbohydrates	alpha-xylosidase 1	AT1G68560.1	70.783	XP_024991084.1	alpha-xylosidase 1-like [Cynara cardunculus var. scolymus] &gt;KVI05310.1 Galactose mutarotase-like domain-containing protein [Cynara cardunculus var. scolymus]
CtAH07T0188800.1	1	273.007	274.741	326.914	Proteins acting on cell wall carbohydrates	beta-D-xylosidase 4	AT5G64570.1	60.649	XP_024960483.1	beta-xylosidase/alpha-L-arabinofuranosidase 2-like isoform X1 [Cynara cardunculus var. scolymus] &gt;KVI01806.1 Fibronectin type III-like domain-containing protein [Cynara cardunculus var. scolymus]
CtAH07T0206100.1	7	947.392	962.969	965.802	Proteins acting on cell wall carbohydrates	1%2C2-alpha-L-fucosidase	AT4G34260.1	67.367	XP_024960336.1	alpha-L-fucosidase 2 [Cynara cardunculus var. scolymus]
CtAH08T0016600.1	1	5.4873	20.0446	24.1376	Proteins acting on cell wall carbohydrates	alpha-L-fucosidase 1	AT2G28100.1	54.248	XP_024972175.1	alpha-L-fucosidase 1-like [Cynara cardunculus var. scolymus]
CtAH08T0086800.1	17	14666.7	14786.3	14325.8	Proteins acting on cell wall carbohydrates	alpha-galactosidase 2	AT5G08370.1	71.939	XP_024969358.1	alpha-galactosidase-like isoform X2 [Cynara cardunculus var. scolymus]
CtAH08T0100800.1	1	45.4025	45.8194	57.1169	Proteins acting on cell wall carbohydrates	Glycosyl hydrolase family protein	AT5G20950.3	64.984	XP_024975998.1	uncharacterized protein LOC112513976 [Cynara cardunculus var. scolymus]
CtAH08T0101000.1	20	6121.52	6219.99	5965.25	Proteins acting on cell wall carbohydrates	Glycosyl hydrolase family protein	AT5G20950.3	69.582	KAA8518401.1	hypothetical protein F0562_015716 [Nyssa sinensis]
CtAH08T0105100.1	11	308.428	319.559	333.282	Proteins acting on cell wall carbohydrates	proline-tRNA ligase (DUF1680)	AT5G12950.1	40.212	KVI09441.1	Protein of unknown function DUF1680 [Cynara cardunculus var. scolymus]
CtAH08T0208500.1	3	134.368	152.377	94.8278	Proteins acting on cell wall carbohydrates	Pectin lyase-like superfamily protein	AT4G20040.1	53.846	XP_024989049.1	polygalacturonase QRT3 [Cynara cardunculus var. scolymus]
CtAH08T0208600.1	8	417.137	445.26	426.586	Proteins acting on cell wall carbohydrates	Pectin lyase-like superfamily protein	AT4G20050.5	60.082	XP_024989152.1	polygalacturonase QRT3 [Cynara cardunculus var. scolymus]
CtAH08T0241000.1	8	3441.61	3460.44	3334.1	Proteins acting on cell wall carbohydrates	Pectin lyase-like superfamily protein	AT4G13710.1	80.336	XP_024976843.1	probable pectate lyase 8 [Cynara cardunculus var. scolymus]
CtAH09T0011500.1	15	244.163	216.223	219.291	Proteins acting on cell wall carbohydrates	beta-galactosidase 17	AT1G72990.4	60.559	XP_024971657.1	beta-galactosidase 17 [Cynara cardunculus var. scolymus]
CtAH09T0012200.1	5	1465.79	1667.69	1575.21	Proteins acting on cell wall carbohydrates	beta galactosidase 1	AT3G13750.1	72.457	XP_023758387.1	beta-galactosidase-like [Lactuca sativa] &gt;PLY89528.1 hypothetical protein LSAT_4X95281 [Lactuca sativa]
CtAH09T0038300.1	14	1316.78	1371.99	1319.87	Proteins acting on cell wall carbohydrates	Glycosyl hydrolase family 38 protein	AT5G13980.2	65.015	XP_024969231.1	probable alpha-mannosidase At5g13980 [Cynara cardunculus var. scolymus]
CtAH09T0038300.10	1	9.41866	27.291	17.1101	Proteins acting on cell wall carbohydrates	Glycosyl hydrolase family 38 protein	AT5G13980.2	65.015	XP_024969231.1	probable alpha-mannosidase At5g13980 [Cynara cardunculus var. scolymus]
CtAH09T0042500.1	2	281.652	273.49	274.91	Proteins acting on cell wall carbohydrates	reversibly glycosylated polypeptide 1	AT3G02230.1	85.714	XP_024971680.1	UDP-arabinopyranose mutase 1-like [Cynara cardunculus var. scolymus] &gt;KVI06202.1 Reversibly glycosylated polypeptide family [Cynara cardunculus var. scolymus]
CtAH09T0068200.1	12	3498.67	3451.38	3539.2	Proteins acting on cell wall carbohydrates	glucuronidase 2	AT5G07830.1	62.99	XP_024970844.1	heparanase-like protein 1 [Cynara cardunculus var. scolymus] &gt;XP_024970845.1 heparanase-like protein 1 [Cynara cardunculus var. scolymus] &gt;KVI06423.1 Glycoside hydrolase, family 79 [Cynara cardunculus var. scolymus]
CtAH09T0071500.1	13	638.234	672.115	631.812	Proteins acting on cell wall carbohydrates	reversibly glycosylated polypeptide 2	AT5G15650.1	86.835	XP_024969549.1	UDP-arabinopyranose mutase 1-like [Cynara cardunculus var. scolymus] &gt;KVI06444.1 Reversibly glycosylated polypeptide family [Cynara cardunculus var. scolymus]
CtAH09T0120700.1	8	587.699	664.519	599.482	Proteins acting on cell wall carbohydrates	alpha-L-arabinofuranosidase 1	AT3G10740.4	54.812	XP_024977127.1	alpha-L-arabinofuranosidase 1-like [Cynara cardunculus var. scolymus]
CtAH09T0173200.1	1	41.1412	71.1667	44.4341	Proteins acting on cell wall carbohydrates	reversibly glycosylated polypeptide 2	AT5G15650.1	90.265	XP_022023780.1	alpha-1,4-glucan-protein synthase [UDP-forming] 2 [Helianthus annuus] &gt;OTG34923.1 putative alpha-1,4-glucan-protein synthase [UDP-forming] 2 [Helianthus annuus]
CtAH10T0002500.1	4	223.867	213.56	211.289	Proteins acting on cell wall carbohydrates	Glycosyl hydrolase superfamily protein	AT5G01930.1	70.545	XP_024974486.1	mannan endo-1,4-beta-mannosidase 6 [Cynara cardunculus var. scolymus]
CtAH10T0036400.1	4	260.339	260.411	256.412	Proteins acting on cell wall carbohydrates	Pectin lyase-like superfamily protein	AT3G57790.2	68.455	XP_024975139.1	uncharacterized protein LOC112513190 [Cynara cardunculus var. scolymus]
CtAH10T0074300.1	9	1984.27	1658.77	1660.86	Proteins acting on cell wall carbohydrates	O-Glycosyl hydrolases family 17 protein	AT3G07320.1	64.108	XP_024975443.1	probable glucan endo-1,3-beta-glucosidase A6 [Cynara cardunculus var. scolymus]
CtAH10T0172600.1	8	660.312	560.331	421.461	Proteins acting on cell wall carbohydrates	glycosyl hydrolase family 10 protein / carbohydrate-binding domain-containing protein	AT1G58370.2	68.295	XP_024969638.1	uncharacterized protein LOC112509003 [Cynara cardunculus var. scolymus]
CtAH10T0174900.1	1	291.01	191.386	266.294	Proteins acting on cell wall carbohydrates	Rhamnogalacturonate lyase family protein	AT1G09890.4	66.98	XP_024970693.1	rhamnogalacturonate lyase B-like isoform X1 [Cynara cardunculus var. scolymus]
CtAH10T0178300.1	14	430.853	317.65	366.683	Proteins acting on cell wall carbohydrates	phosphoglucose isomerase 1	AT4G24620.1	79.343	XP_024970067.1	glucose-6-phosphate isomerase 1, chloroplastic-like [Cynara cardunculus var. scolymus]
CtAH10T0199100.1	7	907.605	856.77	874.843	Proteins acting on cell wall carbohydrates	beta-hexosaminidase 1	AT3G55260.1	64.815	XP_024970541.1	beta-hexosaminidase 1 [Cynara cardunculus var. scolymus]
CtAH10T0212200.1	2	66.7265	77.4343	70.9633	Proteins acting on cell wall carbohydrates	Melibiase family protein	AT3G56310.1	65.123	XP_023737391.1	alpha-galactosidase 3 [Lactuca sativa] &gt;PLY70990.1 hypothetical protein LSAT_9X59640 [Lactuca sativa]
CtAH10T0237000.1	1	36.4402	36.6146	25.2297	Proteins acting on cell wall carbohydrates	Glycosyl hydrolase family protein	AT1G78060.1	59.284	XP_024970716.1	probable beta-D-xylosidase 7 [Cynara cardunculus var. scolymus]
CtAH10T0239900.1	14	505.959	562.793	513.591	Proteins acting on cell wall carbohydrates	glyceraldehyde-3-phosphate dehydrogenase B subunit	AT1G42970.1	84.835	XP_024969924.1	glyceraldehyde-3-phosphate dehydrogenase B, chloroplastic [Cynara cardunculus var. scolymus]
CtAH11T0003100.1	4	280.318	268.442	297.462	Proteins acting on cell wall carbohydrates	Glycosyl hydrolase family 38 protein	AT3G26720.1	65.531	XP_024977580.1	alpha-mannosidase At3g26720-like isoform X2 [Cynara cardunculus var. scolymus]
CtAH11T0019800.1	4	163.575	177.539	152.478	Proteins acting on cell wall carbohydrates	Glycosyl hydrolase family protein	AT5G10560.1	55.497	KVH92394.1	Glycoside hydrolase family 3 [Cynara cardunculus var. scolymus]
CtAH11T0081300.1	20	4115.7	4105.57	4167.14	Proteins acting on cell wall carbohydrates	Glycosyl hydrolases family 31 protein	AT5G11720.1	61.427	XP_024977767.1	alpha-glucosidase-like [Cynara cardunculus var. scolymus]
CtAH11T0081400.1	1	831.919	821.094	1077.19	Proteins acting on cell wall carbohydrates	Glycosyl hydrolases family 31 protein	AT5G11720.1	61.926	XP_024977767.1	alpha-glucosidase-like [Cynara cardunculus var. scolymus]
CtAH11T0081700.1	3	1909.04	1790.21	1917.91	Proteins acting on cell wall carbohydrates	Glycosyl hydrolases family 31 protein	AT5G11720.1	61.83	XP_024977767.1	alpha-glucosidase-like [Cynara cardunculus var. scolymus]
CtAH11T0161600.1	11	4764.39	5004.68	4721.26	Proteins acting on cell wall carbohydrates	Pectin lyase-like superfamily protein	AT4G23820.1	73.933	XP_024985850.1	probable polygalacturonase [Cynara cardunculus var. scolymus] &gt;XP_024985852.1 probable polygalacturonase [Cynara cardunculus var. scolymus]
CtAH11T0163900.1	13	3065.13	2943.07	2896.51	Proteins acting on cell wall carbohydrates	beta-galactosidase 8	AT2G28470.3	72.048	XP_024986658.1	beta-galactosidase 8 [Cynara cardunculus var. scolymus]
CtAH11T0166600.1	1	167.662	175.052	208.098	Proteins acting on cell wall carbohydrates	alpha-L-fucosidase 1	AT2G28100.1	68.182	XP_024985656.1	alpha-L-fucosidase 1 [Cynara cardunculus var. scolymus] &gt;KVH90736.1 hypothetical protein Ccrd_007238 [Cynara cardunculus var. scolymus]
CtAH11T0185800.1	5	560.977	519.916	528.643	Proteins acting on cell wall carbohydrates	Glycosyl hydrolase family protein	AT5G20950.3	72.816	XP_024985030.1	lysosomal beta glucosidase-like [Cynara cardunculus var. scolymus]
CtAH11T0219400.1	23	8884.22	8777.38	8885.55	Proteins acting on cell wall carbohydrates	beta-xylosidase 1	AT5G49360.1	68.199	XP_024986340.1	beta-D-xylosidase 1-like [Cynara cardunculus var. scolymus]
CtAH11T0230100.1	8	1254.71	1203.78	1290.21	Proteins acting on cell wall carbohydrates	Pectin lyase-like superfamily protein	AT3G61490.4	70.429	XP_024985951.1	probable polygalacturonase [Cynara cardunculus var. scolymus]
CtAH11T0249800.1	2	92.8562	84.0195	67.8613	Proteins acting on cell wall carbohydrates	O-Glycosyl hydrolases family 17 protein	AT3G13560.4	59.87	KVH90859.1	Glycoside hydrolase, catalytic domain-containing protein, partial [Cynara cardunculus var. scolymus]
CtAH11T0262100.1	5	656.301	682.082	674.748	Proteins acting on cell wall carbohydrates	beta galactosidase 9	AT2G32810.1	66.346	XP_024986388.1	beta-galactosidase 9 isoform X1 [Cynara cardunculus var. scolymus]
CtAH11T0262700.1	4	2518.92	2219.78	2514.37	Proteins acting on cell wall carbohydrates	Pectin lyase-like superfamily protein	AT4G13710.2	77.518	XP_024985750.1	probable pectate lyase 8 [Cynara cardunculus var. scolymus]
CtAH12T0052500.1	20	1187.09	1115.15	974.199	Proteins acting on cell wall carbohydrates	glycoside hydrolase family 2 protein	AT1G09010.1	68.607	XP_024967426.1	mannosylglycoprotein endo-beta-mannosidase isoform X1 [Cynara cardunculus var. scolymus]
CtAH12T0058400.1	8	1007.96	1053.63	1148.91	Proteins acting on cell wall carbohydrates	Pectinacetylesterase family protein	AT3G05910.1	58.894	XP_024966695.1	pectin acetylesterase 10 [Cynara cardunculus var. scolymus]
CtAH12T0074400.1	14	8515.53	8507.66	8542.45	Proteins acting on cell wall carbohydrates	alpha-L-arabinofuranosidase 1	AT3G10740.4	63.582	XP_024968800.1	alpha-L-arabinofuranosidase 1-like [Cynara cardunculus var. scolymus] &gt;XP_024968801.1 alpha-L-arabinofuranosidase 1-like [Cynara cardunculus var. scolymus] &gt;XP_024968802.1 alpha-L-arabinofuranosidase 1-like [Cynara cardunculus var. scolymus]
CtAH12T0131200.1	2	292.779	303.977	307.102	Proteins acting on cell wall carbohydrates	glucuronidase 3	AT5G34940.2	47.07	XP_024967541.1	heparanase-like protein 3 isoform X1 [Cynara cardunculus var. scolymus]
CtAH12T0204600.1	1	125.122	119.813	130.515	Proteins acting on cell wall carbohydrates	Pectin lyase-like superfamily protein	AT4G13710.1	73.756	XP_024966457.1	probable pectate lyase 8 [Cynara cardunculus var. scolymus]
CtAH12T0220700.1	8	261.339	241.153	216.542	Proteins acting on cell wall carbohydrates	Pectin lyase-like superfamily protein	AT3G16850.1	57.857	XP_024968600.1	probable polygalacturonase [Cynara cardunculus var. scolymus]
CtAH12T0225300.1	5	910.895	1025.59	1240.96	Proteins acting on cell wall carbohydrates	xyloglucan endotransglucosylase/hydrolase 5	AT5G13870.2	76.632	XP_024962392.1	probable xyloglucan endotransglucosylase/hydrolase protein B [Cynara cardunculus var. scolymus]
CtAH01T0011200.1	1	158.676	187.129	133.027	Oxido-reductases	Pyridoxamine 5'-phosphate oxidase family protein	AT2G04690.1	57.979	XP_024975479.1	protein CREG1 [Cynara cardunculus var. scolymus]
CtAH01T0027700.1	1	100.605	127.395	164.764	Oxido-reductases	Peroxidase superfamily protein	AT1G49570.1	60.556	XP_024974422.1	peroxidase 10-like [Cynara cardunculus var. scolymus] &gt;KVI02666.1 heme peroxidase [Cynara cardunculus var. scolymus]
CtAH01T0051400.1	1	216.026	213.674	225.654	Oxido-reductases	laccase 11	AT5G03260.1	70.054	XP_024974880.1	laccase-11-like [Cynara cardunculus var. scolymus]
CtAH01T0068900.1	1	49.7649	104.366	73.7269	Oxido-reductases	NADPH-dependent thioredoxin reductase A	AT2G17420.1	82.477	XP_024974347.1	thioredoxin reductase NTRB-like [Cynara cardunculus var. scolymus] &gt;KVI02966.1 FAD-dependent pyridine nucleotide-disulfide oxidoreductase [Cynara cardunculus var. scolymus]
CtAH01T0080500.1	4	138.499	103.263	103.682	Oxido-reductases	cinnamyl alcohol dehydrogenase 8	AT4G37990.1	68.588	BAN91670.1	cinnamyl alcohol dehydrogenase 1 [Carthamus tinctorius]
CtAH01T0117400.1	1	98.2414	108.862	43.2508	Oxido-reductases	Peroxidase superfamily protein	AT2G34060.1	55.769	XP_024982932.1	peroxidase 19 [Cynara cardunculus var. scolymus]
CtAH01T0117500.1	3	38.6058	47.3382	65.4161	Oxido-reductases	Peroxidase superfamily protein	AT2G34060.1	63.75	KVI00994.1	heme peroxidase, partial [Cynara cardunculus var. scolymus]
CtAH01T0172400.1	3	124.692	115.983	101.171	Oxido-reductases	glutathione S-transferase PHI 9	AT2G30860.1	63.636	RXH67747.1	hypothetical protein DVH24_027894 [Malus domestica]
CtAH01T0232500.1	4	109.391	134.156	58.9619	Oxido-reductases	SKU5 similar 4	AT4G22010.1	75.327	XP_024982874.1	L-ascorbate oxidase homolog [Cynara cardunculus var. scolymus]
CtAH02T0014700.1	1	8.94477	8.77253	25.5764	Oxido-reductases	NAD(P)-binding Rossmann-fold superfamily protein	AT3G61220.1	53	XP_024993587.1	(+)-neomenthol dehydrogenase-like [Cynara cardunculus var. scolymus]
CtAH02T0026400.1	1	66.4418	54.3396	57.4503	Oxido-reductases	Glutaredoxin family protein	AT1G64500.1	44.794	XP_024994444.1	uncharacterized protein LOC112527846 [Cynara cardunculus var. scolymus] &gt;KVH95316.1 Glutaredoxin [Cynara cardunculus var. scolymus]
CtAH02T0066000.1	1	59.7576	55.507	78.6529	Oxido-reductases	NAD(P)-linked oxidoreductase superfamily protein	AT2G37790.1	42.258	XP_024994196.1	NADPH-dependent aldo-keto reductase, chloroplastic-like [Cynara cardunculus var. scolymus]
CtAH02T0086000.1	3	98.2043	89.5717	86.671	Oxido-reductases	Fe superoxide dismutase 3	AT5G23310.1	71.56	XP_024994258.1	superoxide dismutase [Fe] 3, chloroplastic [Cynara cardunculus var. scolymus]
CtAH02T0087800.1	4	271.203	260.154	288.821	Oxido-reductases	thioredoxin X	AT1G50320.1	53.571	KVH95850.1	Thioredoxin [Cynara cardunculus var. scolymus]
CtAH02T0110700.1	7	103.222	91.5286	98.0191	Oxido-reductases	ascorbate peroxidase 3	AT4G35000.1	77.7	AOM63227.1	ascorbate peroxidase [Silybum marianum]
CtAH02T0115200.1	8	147.791	146.689	148.906	Oxido-reductases	Oxidoreductase%2C zinc-binding dehydrogenase family protein	AT1G23740.1	64.567	XP_024993942.1	2-methylene-furan-3-one reductase-like [Cynara cardunculus var. scolymus] &gt;KVH96055.1 Alcohol dehydrogenase GroES-like protein [Cynara cardunculus var. scolymus]
CtAH02T0116300.1	2	26.9288	33.9722	26.9758	Oxido-reductases	aldehyde dehydrogenase 3H1	AT1G44170.1	61.864	KVH99621.1	Aldehyde dehydrogenase, conserved site-containing protein, partial [Cynara cardunculus var. scolymus]
CtAH03T0013600.1	1	150.747	170.164	122.563	Oxido-reductases	NAD(P)-binding Rossmann-fold superfamily protein	AT4G24220.1	64.872	XP_024966166.1	3-oxo-Delta(4,5)-steroid 5-beta-reductase-like [Cynara cardunculus var. scolymus]
CtAH03T0072000.1	2	53.3933	22.8988	23.5829	Oxido-reductases	NAD(P)-binding Rossmann-fold superfamily protein	AT3G18890.1	48.627	XP_024967886.1	protein TIC 62, chloroplastic isoform X1 [Cynara cardunculus var. scolymus]
CtAH03T0195000.1	2	185.74	183.046	148.742	Oxido-reductases	Lactate/malate dehydrogenase family protein	AT5G43330.1	91.867	XP_024996099.1	malate dehydrogenase [Cynara cardunculus var. scolymus] &gt;KVH91334.1 hypothetical protein Ccrd_006643 [Cynara cardunculus var. scolymus]
CtAH03T0280100.1	1	171.881	153.898	174.933	Oxido-reductases	Peroxidase superfamily protein	AT2G35380.1	63.754	XP_024996647.1	peroxidase 20-like [Cynara cardunculus var. scolymus]
CtAH03T0309100.1	4	110.033	107.061	111.391	Oxido-reductases	Peroxidase superfamily protein	AT4G33420.1	70.833	XP_024986606.1	peroxidase 47 [Cynara cardunculus var. scolymus]
CtAH04T0003700.1	2	15.1376	21.1649	22.4671	Oxido-reductases	NAD(P)-binding Rossmann-fold superfamily protein	AT4G35250.1	83.978	XP_024990279.1	uncharacterized protein ycf39 isoform X2 [Cynara cardunculus var. scolymus]
CtAH04T0020400.1	3	132.011	193.198	171.739	Oxido-reductases	NAD(P)-linked oxidoreductase superfamily protein	AT2G21250.1	83.388	XP_024991337.1	NADP-dependent D-sorbitol-6-phosphate dehydrogenase [Cynara cardunculus var. scolymus]
CtAH04T0208300.1	2	111.476	78.9566	111.382	Oxido-reductases	NAD(P)-linked oxidoreductase superfamily protein	AT2G37770.2	42.308	XP_024988385.1	NADPH-dependent aldo-keto reductase, chloroplastic-like [Cynara cardunculus var. scolymus] &gt;XP_024988386.1 NADPH-dependent aldo-keto reductase, chloroplastic-like [Cynara cardunculus var. scolymus]
CtAH04T0241900.1	1	115.099	149.279	0	Oxido-reductases	glyoxal oxidase-related protein	AT1G14430.1	54.724	XP_024987327.1	aldehyde oxidase GLOX-like [Cynara cardunculus var. scolymus]
CtAH05T0027100.1	2	69.6061	83.2562	69.2959	Oxido-reductases	FAD/NAD(P)-binding oxidoreductase	AT5G20080.1	65.644	XP_024979822.1	NADH-cytochrome b5 reductase-like protein [Cynara cardunculus var. scolymus]
CtAH05T0146400.1	6	159.064	160.387	165.254	Oxido-reductases	Peroxidase family protein	AT4G30170.1	76.49	XP_024979499.1	peroxidase 45-like [Cynara cardunculus var. scolymus] &gt;KVH93651.1 heme peroxidase [Cynara cardunculus var. scolymus]
CtAH06T0085300.1	1	18.5169	39.0352	24.5439	Oxido-reductases	Zinc-binding dehydrogenase family protein	AT5G37940.1	54.808	XP_024983021.1	2-alkenal reductase (NADP(+)-dependent)-like [Cynara cardunculus var. scolymus]
CtAH06T0085400.1	4	170.529	170.901	197.997	Oxido-reductases	Zinc-binding dehydrogenase family protein	AT5G16990.1	63.784	XP_024983021.1	2-alkenal reductase (NADP(+)-dependent)-like [Cynara cardunculus var. scolymus]
CtAH06T0143900.1	4	65.2042	68.366	58.0065	Oxido-reductases	NAD(P)-binding Rossmann-fold superfamily protein	AT2G34460.1	66.316	XP_024983169.1	uncharacterized protein At2g34460, chloroplastic [Cynara cardunculus var. scolymus]
CtAH06T0165000.1	3	93.787	102.326	132.035	Oxido-reductases	Thioredoxin z	AT3G06730.1	66.272	XP_024983161.1	thioredoxin-like protein CITRX, chloroplastic [Cynara cardunculus var. scolymus] &gt;KVI00843.1 Thioredoxin [Cynara cardunculus var. scolymus]
CtAH06T0227500.1	3	174.418	206.412	199.54	Oxido-reductases	Thioredoxin superfamily protein	AT4G03520.1	57.692	XP_024972615.1	uncharacterized protein LOC112511281 [Cynara cardunculus var. scolymus] &gt;KVH98766.1 Thioredoxin [Cynara cardunculus var. scolymus]
CtAH06T0331700.1	2	38.4751	39.8792	29.1014	Oxido-reductases	Oxidoreductase family protein	AT4G09670.1	57.983	XP_024972879.1	uncharacterized oxidoreductase At4g09670-like [Cynara cardunculus var. scolymus]
CtAH07T0013600.2	6	64.0739	44.9979	62.2379	Oxido-reductases	Oxidoreductase%2C zinc-binding dehydrogenase family protein	AT1G23740.1	63.312	XP_024991474.1	2-methylene-furan-3-one reductase-like [Cynara cardunculus var. scolymus]
CtAH07T0080200.1	6	226.134	256.097	304.845	Oxido-reductases	SKU5-similar 6	AT1G41830.1	74.144	XP_024990117.1	L-ascorbate oxidase homolog [Cynara cardunculus var. scolymus]
CtAH07T0127900.1	3	128.162	129.972	114.425	Oxido-reductases	manganese superoxide dismutase 1	AT3G10920.1	79.825	XP_024991563.1	superoxide dismutase [Mn], mitochondrial-like [Cynara cardunculus var. scolymus] &gt;KVI04817.1 Manganese/iron superoxide dismutase [Cynara cardunculus var. scolymus]
CtAH07T0129500.1	3	36.2024	39.2945	58.5584	Oxido-reductases	GroES-like zinc-binding alcohol dehydrogenase family protein	AT3G56460.1	75.862	XP_024991595.1	quinone oxidoreductase-like protein 2 homolog [Cynara cardunculus var. scolymus]
CtAH07T0132000.1	1	52.9234	21.5358	27.3233	Oxido-reductases	peptide met sulfoxide reductase 4	AT4G25130.1	61.004	XP_023757344.1	peptide methionine sulfoxide reductase [Lactuca sativa]
CtAH07T0146900.1	1	44.7285	73.3334	53.7561	Oxido-reductases	NAD(P)-binding Rossmann-fold superfamily protein	AT4G23420.1	69.156	XP_024990318.1	short-chain dehydrogenase TIC 32, chloroplastic-like [Cynara cardunculus var. scolymus]
CtAH07T0198900.1	12	835.67	818.571	800.934	Oxido-reductases	peroxisomal NAD-malate dehydrogenase 1	AT2G22780.1	83.529	KVI01867.1	Lactate dehydrogenase/glycoside hydrolase, family 4, C-terminal [Cynara cardunculus var. scolymus]
CtAH07T0262000.1	2	154.258	208.484	173.987	Oxido-reductases	short-chain dehydrogenase-reductase B	AT3G12800.1	76.014	XP_024958844.1	peroxisomal 2,4-dienoyl-CoA reductase-like [Cynara cardunculus var. scolymus] &gt;KVI02362.1 Glucose/ribitol dehydrogenase [Cynara cardunculus var. scolymus]
CtAH08T0013800.1	3	217.557	201.016	236.821	Oxido-reductases	GroES-like zinc-binding alcohol dehydrogenase family protein	AT5G51970.2	77.573	XP_024987875.1	sorbitol dehydrogenase [Cynara cardunculus var. scolymus] &gt;KVI10135.1 Alcohol dehydrogenase, C-terminal [Cynara cardunculus var. scolymus]
CtAH08T0031100.1	1	294.839	182.565	134.062	Oxido-reductases	manganese superoxide dismutase 1	AT3G10920.1	81.739	XP_024979965.1	superoxide dismutase [Mn], mitochondrial-like [Cynara cardunculus var. scolymus] &gt;KVI10010.1 Manganese/iron superoxide dismutase [Cynara cardunculus var. scolymus]
CtAH08T0063800.1	1	152.77	111.291	144.666	Oxido-reductases	glutathione transferase lambda 1	AT5G02780.3	69.951	KVI09773.1	Glutathione S-transferase/chloride channel, C-terminal [Cynara cardunculus var. scolymus]
CtAH08T0101800.1	4	86.089	123.132	118.421	Oxido-reductases	FAD-linked oxidases family protein	AT5G06580.1	71.605	XP_024980401.1	D-lactate dehydrogenase [cytochrome], mitochondrial [Cynara cardunculus var. scolymus]
CtAH08T0121900.1	3	127.236	170.552	142.793	Oxido-reductases	sulfite oxidase	AT3G01910.1	72.818	XP_024972804.1	sulfite oxidase [Cynara cardunculus var. scolymus]
CtAH08T0138000.1	1	90.1274	77.8762	66.8109	Oxido-reductases	6-phosphogluconate dehydrogenase family protein	AT3G02360.2	87.785	XP_024995063.1	probable galacturonosyltransferase 9 [Cynara cardunculus var. scolymus] &gt;KVI08982.1 Glycosyl transferase, family 8 [Cynara cardunculus var. scolymus]
CtAH08T0147900.1	6	692.136	751.924	872.877	Oxido-reductases	Peroxidase superfamily protein	AT4G37530.1	75.405	XP_024973554.1	peroxidase 51-like [Cynara cardunculus var. scolymus] &gt;KVI08957.1 heme peroxidase [Cynara cardunculus var. scolymus]
CtAH08T0160200.1	3	109.028	96.2144	78.0674	Oxido-reductases	laccase 11	AT5G03260.1	76.534	XP_024972651.1	laccase-11-like [Cynara cardunculus var. scolymus]
CtAH08T0177900.1	1	86.0553	87.0157	85.923	Oxido-reductases	microsomal glutathione s-transferase	AT1G65820.1	58.451	XP_024982690.1	microsomal glutathione S-transferase 3-like [Cynara cardunculus var. scolymus] &gt;KVI08692.1 Membrane associated eicosanoid/glutathione metabolism-like domain-containing protein [Cynara cardunculus var. scolymus]
CtAH08T0179700.1	5	82.5884	85.3596	72.5866	Oxido-reductases	cytosolic NADP+-dependent isocitrate dehydrogenase	AT1G65930.1	88.537	XP_024973156.1	isocitrate dehydrogenase [NADP] [Cynara cardunculus var. scolymus]
CtAH08T0185300.1	2	30.5187	13.4399	56.4997	Oxido-reductases	dehydroascorbate reductase 1	AT5G16710.1	77.604	XP_023735500.1	probable glutathione S-transferase DHAR2, chloroplastic [Lactuca sativa]
CtAH08T0215000.1	1	30.3931	35.0409	29.6177	Oxido-reductases	copper/zinc superoxide dismutase 3	AT5G18100.1	69.872	AHL89010.1	copper/zinc superoxide dismutase [Saussurea involucrata]
CtAH08T0254000.1	3	93.2556	99.4207	93.6467	Oxido-reductases	NAD(P)-binding Rossmann-fold superfamily protein	AT5G19440.1	77.812	XP_024972626.1	cinnamoyl-CoA reductase 1-like [Cynara cardunculus var. scolymus]
CtAH09T0001900.1	2	39.7743	41.2363	33.9614	Oxido-reductases	Galactose oxidase/kelch repeat superfamily protein	AT1G51540.1	68.217	XP_024969457.1	kelch repeat-containing protein At3g27220 isoform X1 [Cynara cardunculus var. scolymus]
CtAH09T0024400.2	5	65.8133	46.6404	53.3641	Oxido-reductases	2-oxoglutarate (2OG) and Fe(II)-dependent oxygenase superfamily protein	AT1G52800.1	34.437	KVI05976.1	hypothetical protein Ccrd_015658 [Cynara cardunculus var. scolymus]
CtAH09T0041000.1	1	288.388	284.216	364.664	Oxido-reductases	Pyridine nucleotide-disulfide oxidoreductase family protein	AT1G74470.1	62.222	XP_024971206.1	uncharacterized protein LOC112510132 [Cynara cardunculus var. scolymus] &gt;KVI06153.1 hypothetical protein Ccrd_015501 [Cynara cardunculus var. scolymus]
CtAH09T0049000.1	2	95.4711	20.9635	40.385	Oxido-reductases	peptidemethionine sulfoxide reductase 1	AT5G61640.1	62.944	KVI06264.1	Peptide methionine sulfoxide reductase MsrA [Cynara cardunculus var. scolymus]
CtAH09T0054200.1	1	78.0752	92.0275	66.5157	Oxido-reductases	Thioredoxin superfamily protein	AT5G63030.1	67.2	XP_023763323.1	glutaredoxin-C1 [Lactuca sativa] &gt;XP_023734567.1 glutaredoxin-C1-like [Lactuca sativa] &gt;PLY73221.1 hypothetical protein LSAT_8X116281 [Lactuca sativa] &gt;PLY85845.1 hypothetical protein LSAT_4X75820 [Lactuca sativa]
CtAH09T0059400.1	1	26.7855	54.7053	41.8547	Oxido-reductases	aldehyde dehydrogenase 10A8	AT1G74920.1	78.311	KAA8548043.1	hypothetical protein F0562_004696 [Nyssa sinensis]
CtAH09T0158800.1	2	22.6433	11.1929	35.1152	Oxido-reductases	aldehyde dehydrogenase 10A8	AT1G74920.1	77.919	XP_024976592.1	betaine aldehyde dehydrogenase, chloroplastic [Cynara cardunculus var. scolymus]
CtAH09T0221900.1	1	21.4165	17.6362	39.9089	Oxido-reductases	thylakoidal ascorbate peroxidase	AT1G77490.1	70.984	XP_024976158.1	probable L-ascorbate peroxidase 6, chloroplastic/mitochondrial isoform X1 [Cynara cardunculus var. scolymus]
CtAH09T0289900.1	1	99.2208	140.907	113.87	Oxido-reductases	Laccase/Diphenol oxidase family protein	AT2G38080.1	75.246	KAD6119761.1	hypothetical protein E3N88_11032 [Mikania micrantha]
CtAH10T0009400.1	2	96.9295	69.7899	85.0047	Oxido-reductases	NAD(P)-binding Rossmann-fold superfamily protein	AT2G37660.1	74.026	XP_024973641.1	uncharacterized protein At5g02240-like [Cynara cardunculus var. scolymus] &gt;XP_024973642.1 uncharacterized protein At5g02240-like [Cynara cardunculus var. scolymus] &gt;XP_024973643.1 uncharacterized protein At5g02240-like [Cynara cardunculus var. scolymus]
CtAH10T0041900.1	2	98.0499	94.9438	92.7835	Oxido-reductases	WCRKC thioredoxin 1	AT5G06690.1	83.951	XP_024974445.1	thioredoxin-like 3-1, chloroplastic isoform X1 [Cynara cardunculus var. scolymus]
CtAH10T0064800.1	1	98.1299	103.346	109.397	Oxido-reductases	Thioredoxin superfamily protein	AT1G07080.1	64.319	XP_024973589.1	gamma-interferon-inducible lysosomal thiol reductase-like isoform X1 [Cynara cardunculus var. scolymus]
CtAH10T0064900.1	1	36.033	50.0228	62.6783	Oxido-reductases	Thioredoxin superfamily protein	AT1G07080.1	48.148	XP_024974325.1	gamma-interferon-inducible lysosomal thiol reductase-like [Cynara cardunculus var. scolymus]
CtAH10T0074500.1	4	85.6016	72.5985	79.9809	Oxido-reductases	Oxidoreductase%2C zinc-binding dehydrogenase family protein	AT4G13010.1	71.429	XP_024975565.1	chloroplast envelope quinone oxidoreductase homolog [Cynara cardunculus var. scolymus] &gt;KVI03791.1 Alcohol dehydrogenase GroES-like protein [Cynara cardunculus var. scolymus]
CtAH10T0148100.1	1	96.3377	168.424	97.5865	Oxido-reductases	Thioredoxin superfamily protein	AT1G07080.1	35.556	XP_024980874.1	gamma-interferon-inducible lysosomal thiol reductase-like [Cynara cardunculus var. scolymus]
CtAH10T0166700.1	3	96.09	129.523	121.511	Oxido-reductases	laccase 7	AT3G09220.1	58.647	XP_024981224.1	laccase-7 [Cynara cardunculus var. scolymus] &gt;KVH94846.1 Cupredoxin [Cynara cardunculus var. scolymus]
CtAH10T0166800.1	1	126.457	63.3515	102.137	Oxido-reductases	laccase 7	AT3G09220.1	59.636	XP_024981224.1	laccase-7 [Cynara cardunculus var. scolymus] &gt;KVH94846.1 Cupredoxin [Cynara cardunculus var. scolymus]
CtAH10T0229700.1	1	83.8706	123.508	119.525	Oxido-reductases	thioredoxin Y1	AT1G76760.1	58.58	XP_024971740.1	thioredoxin Y2, chloroplastic [Cynara cardunculus var. scolymus] &gt;KVI07254.1 Thioredoxin [Cynara cardunculus var. scolymus]
CtAH10T0257100.1	1	67.3497	67.0332	33.0575	Oxido-reductases	thioredoxin F2	AT5G16400.1	70.635	XP_024970878.1	thioredoxin F-type, chloroplastic-like [Cynara cardunculus var. scolymus] &gt;KVI07476.1 Thioredoxin [Cynara cardunculus var. scolymus]
CtAH11T0016400.1	1	236.811	219.963	217.574	Oxido-reductases	ferredoxin thioredoxin reductase catalytic beta chain family protein	AT2G04700.1	50.769	XP_024978065.1	ferredoxin-thioredoxin reductase catalytic chain, chloroplastic-like [Cynara cardunculus var. scolymus]
CtAH11T0040700.1	5	268.292	282.677	241.377	Oxido-reductases	SKU5 similar 16	AT2G23630.1	68.411	GAY52448.1	hypothetical protein CUMW_141860 [Citrus unshiu]
CtAH11T0090500.1	1	52.7936	67.3488	29.199	Oxido-reductases	NAD(P)-binding Rossmann-fold superfamily protein	AT3G51160.1	85.067	XP_024977890.1	GDP-mannose 4,6 dehydratase 1 [Cynara cardunculus var. scolymus] &gt;KVH92310.1 hypothetical protein Ccrd_005653 [Cynara cardunculus var. scolymus]
CtAH11T0177900.1	1	112.225	111.141	101.775	Oxido-reductases	NAD(P)-binding Rossmann-fold superfamily protein	AT5G18210.1	66.008	XP_024985643.1	NADPH-dependent aldehyde reductase-like protein, chloroplastic [Cynara cardunculus var. scolymus]
CtAH11T0193200.1	1	257.252	285.311	217.459	Oxido-reductases	Peroxidase superfamily protein	AT2G37130.1	65.902	XP_024985127.1	peroxidase 21 isoform X3 [Cynara cardunculus var. scolymus] &gt;KVH90455.1 heme peroxidase [Cynara cardunculus var. scolymus]
CtAH11T0256700.1	4	38.329	49.1196	47.6872	Oxido-reductases	NAD(P)-linked oxidoreductase superfamily protein	AT1G60690.1	67.143	KVH90950.1	Aldo/keto reductase [Cynara cardunculus var. scolymus]
CtAH12T0025400.1	1	20.3231	11.9909	35.951	Oxido-reductases	thioredoxin O1	AT2G35010.2	45.802	XP_024977696.1	thioredoxin O2, mitochondrial-like [Cynara cardunculus var. scolymus] &gt;KVH91998.1 Thioredoxin [Cynara cardunculus var. scolymus]
CtAH12T0080400.1	2	144.301	141.298	115.018	Oxido-reductases	thioredoxin H-type 9	AT3G08710.3	69.421	KVI11377.1	Thioredoxin [Cynara cardunculus var. scolymus]
CtAH12T0129600.1	2	53.4997	78.2594	75.4376	Oxido-reductases	NAD(P)-linked oxidoreductase superfamily protein	AT1G06690.1	63.733	KVI11699.1	Aldo/keto reductase [Cynara cardunculus var. scolymus]
CtAH12T0200300.1	2	18.2038	20.1995	25.8436	Oxido-reductases	Oxidoreductase%2C zinc-binding dehydrogenase family protein	AT4G13010.1	74.545	XP_024968198.1	chloroplast envelope quinone oxidoreductase homolog [Cynara cardunculus var. scolymus]
CtAH12T0206300.1	5	590.876	648.206	720.72	Oxido-reductases	GroES-like zinc-binding dehydrogenase family protein	AT5G43940.2	73.243	XP_024965557.1	alcohol dehydrogenase class-3 [Cynara cardunculus var. scolymus]
CtAH12T0216100.1	6	220.391	187.46	255.992	Oxido-reductases	glutathione peroxidase 4	AT2G48150.1	70.909	XP_024966592.1	probable glutathione peroxidase 5 [Cynara cardunculus var. scolymus]
CtAH01T0010900.1	14	13285.4	13131.7	13227.4	Oxido-reductases	Peroxidase superfamily protein	AT5G40150.1	64.309	XP_024975047.1	peroxidase 31-like [Cynara cardunculus var. scolymus]
CtAH01T0085100.1	7	1150.08	1248.62	1093.72	Oxido-reductases	Glucose-methanol-choline (GMC) oxidoreductase family protein	AT1G12570.1	49.738	XP_024983606.1	protein HOTHEAD-like [Cynara cardunculus var. scolymus] &gt;KVI01056.1 Glucose-methanol-choline oxidoreductase [Cynara cardunculus var. scolymus]
CtAH01T0132300.1	3	158.04	144.724	194.705	Oxido-reductases	Glucose-methanol-choline (GMC) oxidoreductase family protein	AT1G12570.1	50.98	XP_024982878.1	protein HOTHEAD-like [Cynara cardunculus var. scolymus]
CtAH01T0132900.1	6	1195.8	1089.55	1127.68	Oxido-reductases	Glucose-methanol-choline (GMC) oxidoreductase family protein	AT1G12570.1	54.463	XP_024984541.1	protein HOTHEAD-like [Cynara cardunculus var. scolymus]
CtAH01T0133000.1	1	153.891	133.827	146.52	Oxido-reductases	Glucose-methanol-choline (GMC) oxidoreductase family protein	AT1G12570.1	55.699	XP_024984458.1	protein HOTHEAD-like [Cynara cardunculus var. scolymus]
CtAH02T0012300.1	14	2295.89	2189.68	2257.59	Oxido-reductases	Glucose-methanol-choline (GMC) oxidoreductase family protein	AT1G12570.1	63.385	KVH95468.1	Glucose-methanol-choline oxidoreductase [Cynara cardunculus var. scolymus]
CtAH02T0083800.1	2	40.7104	53.9281	42.5737	Oxido-reductases	NAD(P)-binding Rossmann-fold superfamily protein	AT1G24360.1	76.087	XP_024994377.1	3-oxoacyl-[acyl-carrier-protein] reductase 4-like [Cynara cardunculus var. scolymus]
CtAH02T0105300.1	6	387.414	371.921	492.846	Oxido-reductases	Peroxidase superfamily protein	AT1G05260.1	69.524	XP_024993884.1	peroxidase 3-like [Cynara cardunculus var. scolymus]
CtAH02T0182000.1	4	185.745	156.181	139.322	Oxido-reductases	D-arabinono-1%2C4-lactone oxidase family protein	AT5G11540.1	61.525	KAD5507963.1	hypothetical protein E3N88_15666 [Mikania micrantha]
CtAH03T0059400.1	9	2487.02	2896.24	2956.43	Oxido-reductases	SKU5 similar 5	AT1G76160.1	72.744	XP_024960835.1	L-ascorbate oxidase homolog [Cynara cardunculus var. scolymus]
CtAH03T0114800.1	2	1064.48	1035.15	1227.06	Oxido-reductases	plantacyanin	AT2G02850.1	54.264	XP_024967856.1	basic blue protein-like [Cynara cardunculus var. scolymus]
CtAH03T0195200.1	9	170.25	168.776	164.702	Oxido-reductases	NAD(P)-linked oxidoreductase superfamily protein	AT1G04420.1	69.305	XP_024996115.1	uncharacterized protein LOC112529207 [Cynara cardunculus var. scolymus] &gt;XP_024996116.1 uncharacterized protein LOC112529207 [Cynara cardunculus var. scolymus]
CtAH03T0201900.1	3	140.663	114.495	128.95	Oxido-reductases	Glucose-methanol-choline (GMC) oxidoreductase family protein	AT1G12570.1	51.852	XP_024996408.1	protein HOTHEAD-like [Cynara cardunculus var. scolymus]
CtAH03T0202300.1	1	181.125	178.009	155.792	Oxido-reductases	Glucose-methanol-choline (GMC) oxidoreductase family protein	AT1G12570.1	49.298	XP_024996408.1	protein HOTHEAD-like [Cynara cardunculus var. scolymus]
CtAH03T0275500.1	4	374.27	406.966	381.13	Oxido-reductases	NAD(P)-binding Rossmann-fold superfamily protein	AT4G11410.1	48.903	KVH91874.1	NAD(P)-binding domain-containing protein [Cynara cardunculus var. scolymus]
CtAH03T0285000.1	5	290.273	237.495	237.59	Oxido-reductases	Cupredoxin superfamily protein	AT4G12420.1	80.944	XP_024996204.1	monocopper oxidase-like protein SKU5 [Cynara cardunculus var. scolymus]
CtAH04T0005500.1	6	60.6031	67.6235	70.1551	Oxido-reductases	SKU5 similar 5	AT1G76160.1	72.212	XP_024990776.1	L-ascorbate oxidase homolog [Cynara cardunculus var. scolymus]
CtAH04T0207500.1	3	421.019	411.758	494.154	Oxido-reductases	Peroxidase superfamily protein	AT1G14540.1	45.886	XP_024987459.1	basic peroxidase-like [Cynara cardunculus var. scolymus]
CtAH05T0007200.1	19	5039.87	5414.56	4909.14	Oxido-reductases	FAD-binding Berberine family protein	AT1G30760.2	62.992	XP_024979698.1	berberine bridge enzyme-like 15 [Cynara cardunculus var. scolymus] &gt;KVH93994.1 Berberine/berberine-like protein [Cynara cardunculus var. scolymus]
CtAH05T0057400.1	3	499.67	568.059	524.305	Oxido-reductases	Cupredoxin superfamily protein	AT5G26330.1	59.504	XP_024980139.1	mavicyanin [Cynara cardunculus var. scolymus] &gt;KVH93578.1 hypothetical protein Ccrd_004370 [Cynara cardunculus var. scolymus]
CtAH05T0076300.1	2	81.2611	74.3907	137.49	Oxido-reductases	Peroxidase superfamily protein	AT5G64120.1	55.793	XP_024979573.1	peroxidase N1-like [Cynara cardunculus var. scolymus] &gt;KVH93453.1 heme peroxidase [Cynara cardunculus var. scolymus]
CtAH05T0076600.1	12	9292.2	9672.31	10099.9	Oxido-reductases	Peroxidase superfamily protein	AT5G64120.1	49.164	KVH93471.1	heme peroxidase, partial [Cynara cardunculus var. scolymus]
CtAH05T0076900.1	3	4783.99	6592.01	6712.78	Oxido-reductases	Peroxidase superfamily protein	AT5G64100.1	45.092	XP_024979361.1	peroxidase N1-like [Cynara cardunculus var. scolymus] &gt;KVH93470.1 heme peroxidase [Cynara cardunculus var. scolymus]
CtAH05T0077000.1	11	12460.3	12948.8	14336.2	Oxido-reductases	Peroxidase superfamily protein	AT5G64120.1	60.252	XP_024979571.1	peroxidase N1-like [Cynara cardunculus var. scolymus]
CtAH05T0239100.1	1	207.652	159.055	179.546	Oxido-reductases	Glucose-methanol-choline (GMC) oxidoreductase family protein	AT1G73050.1	49.515	KVG66568.1	Glucose-methanol-choline oxidoreductase, partial [Cynara cardunculus var. scolymus]
CtAH05T0239400.1	5	830.361	876.995	894.815	Oxido-reductases	Glucose-methanol-choline (GMC) oxidoreductase family protein	AT1G73050.1	47.929	KVG66568.1	Glucose-methanol-choline oxidoreductase, partial [Cynara cardunculus var. scolymus]
CtAH06T0005100.1	7	222.122	221.373	230.673	Oxido-reductases	FAD-binding Berberine family protein	AT5G44400.1	47.092	XP_024983092.1	berberine bridge enzyme-like 15 [Cynara cardunculus var. scolymus]
CtAH06T0042700.1	8	3112.35	3129.73	2995.35	Oxido-reductases	2-cysteine peroxiredoxin B	AT5G06290.1	87.156	XP_024962007.1	2-Cys peroxiredoxin BAS1, chloroplastic-like [Cynara cardunculus var. scolymus]
CtAH06T0064000.1	4	400.165	592.935	558.945	Oxido-reductases	Peroxidase superfamily protein	AT5G19890.1	66.207	XP_024983033.1	peroxidase N-like [Cynara cardunculus var. scolymus]
CtAH06T0073800.1	9	285.924	312.824	272.651	Oxido-reductases	glutathione-disulfide reductase	AT3G24170.3	76.506	XP_024982435.1	glutathione reductase, cytosolic [Cynara cardunculus var. scolymus] &gt;XP_024982436.1 glutathione reductase, cytosolic [Cynara cardunculus var. scolymus]
CtAH06T0163400.1	2	192.925	132.06	190.626	Oxido-reductases	NAD(P)-binding Rossmann-fold superfamily protein	AT2G05990.2	74.485	XP_024983874.1	enoyl-[acyl-carrier-protein] reductase [NADH], chloroplastic-like [Cynara cardunculus var. scolymus]
CtAH06T0310200.1	2	394.935	442.645	394.63	Oxido-reductases	glyoxal oxidase-related protein	AT1G75620.1	53.537	KVI06519.1	protein of unknown function DUF1929 [Cynara cardunculus var. scolymus]
CtAH07T0018100.1	5	7259.13	7534.53	7448.47	Oxido-reductases	germin-like protein 7	AT1G10460.1	62.562	XP_024991377.1	germin-like protein subfamily 1 member 1 [Cynara cardunculus var. scolymus]
CtAH07T0043700.1	15	488.372	442.195	506.774	Oxido-reductases	FAD-binding Berberine family protein	AT4G20840.1	60.232	KVF25522.1	Berberine/berberine-like protein [Cynara cardunculus var. scolymus]
CtAH07T0043900.1	12	1358.55	1328.52	1399.45	Oxido-reductases	FAD-binding Berberine family protein	AT4G20840.1	54.878	OTG04561.1	putative berberine/berberine-like, FAD-binding, type 2 [Helianthus annuus]
CtAH07T0083000.1	1	52.2205	29.4158	73.709	Oxido-reductases	NAD(P)-binding Rossmann-fold superfamily protein	AT2G33590.1	64.759	XP_024990237.1	cinnamoyl-CoA reductase 2-like [Cynara cardunculus var. scolymus]
CtAH07T0085000.1	18	12205.2	12732.6	12668.3	Oxido-reductases	catalase 2	AT4G35090.1	88.798	XP_023730703.1	catalase [Lactuca sativa]
CtAH07T0085100.1	13	4483.1	4439.4	4559.89	Oxido-reductases	catalase 2	AT4G35090.1	72.266	XP_024989450.1	catalase-like isoform X2 [Cynara cardunculus var. scolymus]
CtAH07T0097000.1	6	427.606	367.766	382.269	Oxido-reductases	lactate/malate dehydrogenase family protein	AT5G58330.2	77.405	XP_024989971.1	malate dehydrogenase [NADP], chloroplastic isoform X1 [Cynara cardunculus var. scolymus]
CtAH07T0222500.1	3	589.282	641.626	645.659	Oxido-reductases	SKU5 similar 5	AT1G76160.1	72.727	XP_024959812.1	L-ascorbate oxidase homolog [Cynara cardunculus var. scolymus]
CtAH08T0034600.1	4	119.854	97.8057	107.507	Oxido-reductases	laccase 12	AT5G05390.1	75.465	XP_024982341.1	laccase-5-like [Cynara cardunculus var. scolymus]
CtAH08T0128400.1	9	2047.61	1744.55	1660.84	Oxido-reductases	Peroxidase superfamily protein	AT5G40150.1	61.111	XP_024989519.1	peroxidase 31-like [Cynara cardunculus var. scolymus]
CtAH08T0189800.1	7	1238.27	1279.85	1274.36	Oxido-reductases	Peroxidase superfamily protein	AT2G22420.1	72.239	XP_024990121.1	peroxidase 17 [Cynara cardunculus var. scolymus] &gt;KVI08588.1 heme peroxidase [Cynara cardunculus var. scolymus]
CtAH09T0060100.1	2	166.245	168.653	156.027	Oxido-reductases	Cupredoxin superfamily protein	AT4G39830.1	65.704	XP_024970616.1	L-ascorbate oxidase [Cynara cardunculus var. scolymus]
CtAH09T0078900.1	4	2143.24	2183.64	2085.55	Oxido-reductases	thioredoxin H-type 1	AT3G51030.1	67.257	XP_024970227.1	thioredoxin H-type 1-like [Cynara cardunculus var. scolymus] &gt;KVI06527.1 Thioredoxin [Cynara cardunculus var. scolymus]
CtAH09T0106500.1	8	207.41	227.425	214.077	Oxido-reductases	Peroxidase superfamily protein	AT1G71695.1	62.908	ADP37430.1	alkaline leaf peroxidase [Cynara cardunculus var. scolymus]
CtAH09T0106600.1	4	146.085	173.181	160.171	Oxido-reductases	Peroxidase superfamily protein	AT1G71695.1	59.143	XP_024976944.1	peroxidase 12-like [Cynara cardunculus var. scolymus] &gt;XP_024976945.1 peroxidase 12-like [Cynara cardunculus var. scolymus]
CtAH09T0233800.1	5	452.493	439.677	448.281	Oxido-reductases	glutathione reductase	AT3G54660.1	68.502	XP_024981124.1	glutathione reductase, chloroplastic [Cynara cardunculus var. scolymus] &gt;XP_024981125.1 glutathione reductase, chloroplastic [Cynara cardunculus var. scolymus]
CtAH09T0270900.1	6	362.589	397.405	326.824	Oxido-reductases	laccase 3	AT2G30210.1	64.654	KVH94096.1	Cupredoxin [Cynara cardunculus var. scolymus]
CtAH09T0285700.1	3	255.568	234.514	238.938	Oxido-reductases	laccase 17	AT5G60020.1	68.439	XP_024981241.1	laccase-2-like [Cynara cardunculus var. scolymus] &gt;KVH94647.1 Cupredoxin [Cynara cardunculus var. scolymus]
CtAH10T0007800.1	3	2249.16	2117.2	2228.68	Oxido-reductases	Peroxidase superfamily protein	AT5G05340.1	60.417	OVA03712.1	Plant peroxidase [Macleaya cordata]
CtAH10T0007900.1	2	767.213	810.039	886.017	Oxido-reductases	Peroxidase superfamily protein	AT5G05340.1	62.151	XP_023739847.1	cationic peroxidase 1-like [Lactuca sativa]
CtAH10T0008000.1	2	208.104	246.376	234.953	Oxido-reductases	Peroxidase superfamily protein	AT5G05340.1	61.149	XP_024974604.1	cationic peroxidase 1-like [Cynara cardunculus var. scolymus]
CtAH10T0008100.1	3	146.76	120.049	129.357	Oxido-reductases	Peroxidase superfamily protein	AT5G05340.1	60.577	XP_024974217.1	cationic peroxidase 1-like [Cynara cardunculus var. scolymus] &gt;KVI03296.1 heme peroxidase [Cynara cardunculus var. scolymus]
CtAH10T0068400.1	1	923.184	1308.45	1200.61	Oxido-reductases	Peroxidase superfamily protein	AT5G05340.1	64.548	KVI03699.1	hypothetical protein Ccrd_017982, partial [Cynara cardunculus var. scolymus]
CtAH10T0068500.1	5	443.088	448.88	414.276	Oxido-reductases	Peroxidase superfamily protein	AT5G05340.1	70.805	KVI03699.1	hypothetical protein Ccrd_017982, partial [Cynara cardunculus var. scolymus]
CtAH10T0203100.1	2	64.4435	52.6918	43.4564	Oxido-reductases	NAD(P)-binding Rossmann-fold superfamily protein	AT5G06060.1	71.318	XP_024971632.1	tropinone reductase homolog At5g06060-like [Cynara cardunculus var. scolymus]
CtAH10T0204500.1	2	94.7793	77.7434	75.4683	Oxido-reductases	NAD(P)-binding Rossmann-fold superfamily protein	AT5G06060.1	71.315	KVI06981.1	hypothetical protein Ccrd_014668 [Cynara cardunculus var. scolymus]
CtAH10T0242500.1	16	15420.3	15589.9	16541.8	Oxido-reductases	SKU5 similar 5	AT1G76160.1	78.166	KVI07289.1	Cupredoxin, partial [Cynara cardunculus var. scolymus]
CtAH11T0167400.1	2	501.192	622.978	646.725	Oxido-reductases	copper/zinc superoxide dismutase 2	AT2G28190.1	76.818	XP_024985570.1	superoxide dismutase [Cu-Zn], chloroplastic [Cynara cardunculus var. scolymus] &gt;KVH90738.1 Superoxide dismutase, copper/zinc binding domain-containing protein [Cynara cardunculus var. scolymus]
CtAH11T0227600.1	7	1256.91	1242.24	1120.28	Oxido-reductases	Cupredoxin superfamily protein	AT4G12420.1	75.88	XP_024985622.1	monocopper oxidase-like protein SKU5 [Cynara cardunculus var. scolymus]
CtAH11T0236500.1	1	743.687	570.953	628.327	Oxido-reductases	Glucose-methanol-choline (GMC) oxidoreductase family protein	AT1G12570.1	62.97	KVH90016.1	Glucose-methanol-choline oxidoreductase, C-terminal, partial [Cynara cardunculus var. scolymus]
CtAH12T0058800.1	8	14508.9	14779.3	14622.4	Oxido-reductases	peroxidase superfamily protein	AT2G41480.1	55.763	XP_024962065.1	peroxidase N1-like [Cynara cardunculus var. scolymus] &gt;KVH88227.1 heme peroxidase [Cynara cardunculus var. scolymus]
CtAH12T0060400.1	5	180.265	182.899	203.29	Oxido-reductases	germin-like protein 10	AT3G62020.1	70.202	XP_024962311.1	germin-like protein 5-1 [Cynara cardunculus var. scolymus] &gt;KVH88098.1 Cupin 1 [Cynara cardunculus var. scolymus]
CtAH12T0172100.1	6	255.715	261.499	367.039	Oxido-reductases	ascorbate peroxidase 1	AT1G07890.3	76.4	XP_024968624.1	L-ascorbate peroxidase, cytosolic-like [Cynara cardunculus var. scolymus]
CtAH08T0325800.1	1	103.196	128.976	107.283	Oxido-reductases	Thioredoxin superfamily protein	AT1G20225.1	53.731	XP_024978538.1	uncharacterized protein LOC112515831 isoform X1 [Cynara cardunculus var. scolymus]
CtAH03T0027000.1	5	1114.71	1100.74	1212.37	Oxido-reductases	thioredoxin M-type 4	AT3G15360.1	53.125	XP_024966936.1	uncharacterized protein LOC112506865 [Cynara cardunculus var. scolymus] &gt;KVI10510.1 Thioredoxin [Cynara cardunculus var. scolymus]
CtAH07T0243700.1	2	597.125	667.668	634.302	Oxido-reductases	thioredoxin M-type 4	AT3G15360.1	53.927	XP_024959479.1	uncharacterized protein LOC112500274 [Cynara cardunculus var. scolymus] &gt;KVI02237.1 Thioredoxin [Cynara cardunculus var. scolymus]
CtAH04T0242100.1	2	88.4557	137.602	107.336	Oxido-reductases	thioredoxin 2	AT5G39950.1	58.491	XP_023761319.1	thioredoxin H2-like [Lactuca sativa] &gt;PLY87396.1 hypothetical protein LSAT_4X9420 [Lactuca sativa]
CtAH05T0001100.1	2	66.7453	50.6868	56.4641	Oxido-reductases	Thioredoxin superfamily protein	AT3G26060.2	67.757	XP_024979999.1	peroxiredoxin Q, chloroplastic [Cynara cardunculus var. scolymus]
CtAH05T0010200.1	2	26.762	41.4062	62.0414	Oxido-reductases	atypical CYS HIS rich thioredoxin 2	AT4G29670.1	79.592	XP_024980182.1	thioredoxin-like 2, chloroplastic isoform X1 [Cynara cardunculus var. scolymus]
CtAH03T0283400.1	1	31.8264	54.0546	32.6434	Oxido-reductases	Copper amine oxidase family protein	AT4G12290.1	68.598	XP_024996265.1	primary amine oxidase-like [Cynara cardunculus var. scolymus]
CtAH01T0005100.1	1	15.484	49.8713	49.7744	Signaling	Protein phosphatase 2A regulatory B subunit family protein	AT3G26020.2	70.059	XP_024975476.1	serine/threonine protein phosphatase 2A 57 kDa regulatory subunit B&apos; theta isoform-like [Cynara cardunculus var. scolymus]
CtAH01T0009700.1	1	180.23	132.358	183.973	Signaling	calcium homeostasis regulator	AT3G55250.1	56.507	XP_024974216.1	photosystem I assembly factor PSA3, chloroplastic [Cynara cardunculus var. scolymus] &gt;KVI02552.1 hypothetical protein Ccrd_019215 [Cynara cardunculus var. scolymus]
CtAH01T0012700.1	9	282.996	286.902	324.189	Signaling	H[+]-ATPase 4	AT3G47950.2	82.427	XP_024974394.1	plasma membrane ATPase 1-like [Cynara cardunculus var. scolymus]
CtAH01T0013000.1	4	233.772	209.718	262.731	Signaling	ATPase%2C V0/A0 complex%2C subunit C/D	AT3G28715.1	85.47	XP_024974059.1	V-type proton ATPase subunit d2 [Cynara cardunculus var. scolymus]
CtAH01T0018000.1	1	89.8639	82.8165	117.991	Signaling	receptor-like protein kinase 2	AT3G02130.2	59.328	KVI02583.1	Concanavalin A-like lectin/glucanase, subgroup [Cynara cardunculus var. scolymus]
CtAH01T0029600.1	2	37.0437	50.0347	44.585	Signaling	zeaxanthin epoxidase (ZEP) (ABA1)	AT5G67030.1	67.504	XP_024974379.1	zeaxanthin epoxidase, chloroplastic [Cynara cardunculus var. scolymus]
CtAH01T0054500.1	1	113.119	120.826	120.691	Signaling	Leucine-rich receptor-like protein kinase family protein	AT5G46330.2	35.359	XP_024974873.1	LRR receptor-like serine/threonine-protein kinase FLS2 [Cynara cardunculus var. scolymus] &gt;KVI02873.1 Leucine-rich repeat-containing protein [Cynara cardunculus var. scolymus]
CtAH01T0059900.1	1	11.4808	21.4556	0	Signaling	RHO-related protein from plants 1	AT3G51300.1	91.371	XP_024973781.1	rac-like GTP-binding protein ARAC11 [Cynara cardunculus var. scolymus]
CtAH01T0060500.1	1	309.701	310.952	294.466	Signaling	cell wall integrity/stress response component	AT5G66090.1	71.034	KVI02921.1	Rossmann-like alpha/beta/alpha sandwich fold, partial [Cynara cardunculus var. scolymus]
CtAH01T0069200.1	1	77.651	115.507	77.2689	Signaling	Concanavalin A-like lectin protein kinase family protein	AT5G06740.1	37.479	XP_023747646.1	probable L-type lectin-domain containing receptor kinase S.5 [Lactuca sativa] &gt;PLY63281.1 hypothetical protein LSAT_3X68600 [Lactuca sativa]
CtAH01T0073800.1	1	101.393	79.1899	59.756	Signaling	cysteine-rich RLK (RECEPTOR-like protein kinase) 3	AT1G70530.1	36.116	KVH87918.1	Concanavalin A-like lectin/glucanase, subgroup [Cynara cardunculus var. scolymus]
CtAH01T0074000.1	1	157.967	163.868	196.102	Signaling	cysteine-rich RLK (RECEPTOR-like protein kinase) 42	AT5G40380.1	36.609	KVH72121.1	Concanavalin A-like lectin/glucanase, subgroup [Cynara cardunculus var. scolymus]
CtAH01T0077800.1	3	81.3682	78.5349	78.1997	Signaling	receptor-like kinase 1	AT1G48480.1	59.019	XP_024975071.1	probable inactive receptor kinase RLK902 [Cynara cardunculus var. scolymus] &gt;KVI03104.1 hypothetical protein Ccrd_018600 [Cynara cardunculus var. scolymus]
CtAH01T0093700.1	6	126.982	119.087	117.278	Signaling	phototropin 2	AT5G58140.1	69.507	XP_024962687.1	phototropin-2 [Cynara cardunculus var. scolymus]
CtAH01T0106200.1	1	223.867	161.393	194.815	Signaling	oligopeptide transporter	AT4G16370.1	77.285	XP_024984554.1	oligopeptide transporter 3-like [Cynara cardunculus var. scolymus] &gt;KVI01130.1 Oligopeptide transporter OPT superfamily [Cynara cardunculus var. scolymus]
CtAH01T0131900.1	3	93.5766	78.8097	84.561	Signaling	S-locus lectin protein kinase family protein	AT4G21390.1	51.435	XP_024984558.1	G-type lectin S-receptor-like serine/threonine-protein kinase B120 [Cynara cardunculus var. scolymus]
CtAH01T0142000.1	4	370.576	332.855	402.808	Signaling	Glucose-6-phosphate/phosphate translocator-like protein	AT5G46110.1	80.44	XP_024983301.1	triose phosphate/phosphate translocator, chloroplastic isoform X2 [Cynara cardunculus var. scolymus]
CtAH01T0215700.1	1	24.5531	18.1487	42.5975	Signaling	Protein kinase superfamily protein	AT3G09010.1	57.771	XP_024993183.1	cold-responsive protein kinase 1-like [Cynara cardunculus var. scolymus]
CtAH01T0222800.1	1	185.766	182.202	153.894	Signaling	receptor-interacting protein	AT4G21445.1	68.932	XP_024992905.1	uncharacterized protein LOC112526732 [Cynara cardunculus var. scolymus] &gt;KVH89587.1 hypothetical protein Ccrd_008419 [Cynara cardunculus var. scolymus]
CtAH01T0225000.1	2	69.8305	72.8952	58.8248	Signaling	receptor kinase 3	AT4G21380.2	63.063	KVH89601.1	Apple-like protein [Cynara cardunculus var. scolymus]
CtAH01T0231500.1	2	144.617	119.182	149.824	Signaling	calcium-dependent protein kinase 21	AT4G04720.2	65.306	XP_024992661.1	calcium-dependent protein kinase-like [Cynara cardunculus var. scolymus]
CtAH01T0237100.1	1	25.2976	34.8947	34.8799	Signaling	Leucine-rich repeat protein kinase family protein	AT5G65240.1	58.561	XP_024973644.1	probable LRR receptor-like serine/threonine-protein kinase At5g10290 [Cynara cardunculus var. scolymus]
CtAH02T0022700.1	4	321.806	340.638	324.702	Signaling	vacuolar H+-ATPase subunit E isoform 3	AT1G64200.1	73.729	XP_024994148.1	V-type proton ATPase subunit E-like [Cynara cardunculus var. scolymus] &gt;KVH95332.1 ATPase, V1/A1 complex, subunit E [Cynara cardunculus var. scolymus]
CtAH02T0111700.1	2	271.872	356.813	279.078	Signaling	plasma membrane intrinsic protein 3	AT4G35100.2	88.571	XP_024994031.1	aquaporin PIP2-7 [Cynara cardunculus var. scolymus] &gt;KVH96039.1 Aquaporin-like protein [Cynara cardunculus var. scolymus]
CtAH02T0114300.1	1	37.2937	29.5135	45.1381	Signaling	tonoplast monosaccharide transporter2	AT4G35300.10	75.538	XP_024993437.1	monosaccharide-sensing protein 2-like isoform X1 [Cynara cardunculus var. scolymus] &gt;XP_024993438.1 monosaccharide-sensing protein 2-like isoform X1 [Cynara cardunculus var. scolymus]
CtAH02T0150400.1	2	132.23	100.136	109.942	Signaling	Protein kinase superfamily protein	AT1G25390.1	42.593	XP_024962237.1	LOW QUALITY PROTEIN: LEAF RUST 10 DISEASE-RESISTANCE LOCUS RECEPTOR-LIKE PROTEIN KINASE-like 1.1 [Cynara cardunculus var. scolymus]
CtAH02T0156800.1	2	17.2611	54.4292	43.2524	Signaling	protein phosphatase 2A subunit A2	AT3G25800.3	91.111	KVH96298.1	Armadillo-like helical [Cynara cardunculus var. scolymus]
CtAH02T0180000.1	2	31.0092	38.7046	35.4722	Signaling	peptide transporter 2	AT2G02040.1	68.151	XP_024963434.1	protein NRT1/ PTR FAMILY 8.3-like [Cynara cardunculus var. scolymus]
CtAH02T0214500.1	4	204.125	164.539	162.775	Signaling	Protein kinase superfamily protein	AT1G48210.7	62.05	XP_024993552.1	pto-interacting protein 1 isoform X2 [Cynara cardunculus var. scolymus]
CtAH03T0004100.1	4	184.659	159.059	163.872	Signaling	calcium-dependent protein kinase 33	AT1G50700.1	73.896	XP_024966222.1	calcium-dependent protein kinase 9-like [Cynara cardunculus var. scolymus] &gt;KVI10335.1 hypothetical protein Ccrd_011278 [Cynara cardunculus var. scolymus]
CtAH03T0008300.1	3	43.3772	40.8963	50.3364	Signaling	Leucine-rich repeat transmembrane protein kinase	AT1G56140.1	48.305	TXG71289.1	hypothetical protein EZV62_006224 [Acer yangbiense]
CtAH03T0029900.1	1	20.669	60.6953	25.0603	Signaling	sodium/calcium exchanger family protein / calcium-binding EF hand family protein	AT1G53210.1	66.727	XP_024965485.1	sodium/calcium exchanger NCL-like [Cynara cardunculus var. scolymus]
CtAH03T0031700.1	4	192.557	196.307	211.28	Signaling	general regulatory factor 9	AT2G42590.2	80.738	XP_024968703.1	14-3-3 protein 9-like [Cynara cardunculus var. scolymus] &gt;KVI10474.1 14-3-3 domain-containing protein [Cynara cardunculus var. scolymus]
CtAH03T0034000.1	1	11.5329	5.20476	28.7725	Signaling	Leucine-rich repeat transmembrane protein kinase	AT1G53430.1	59.712	XP_022001890.1	probable LRR receptor-like serine/threonine-protein kinase At1g53430 [Helianthus annuus] &gt;OTG02350.1 putative LRR receptor-like serine/threonine-protein kinase [Helianthus annuus]
CtAH03T0034700.1	1	79.2364	52.7958	64.1273	Signaling	Leucine-rich repeat transmembrane protein kinase	AT3G14840.2	55.432	KVI10536.1	Concanavalin A-like lectin/glucanase, subgroup [Cynara cardunculus var. scolymus]
CtAH03T0051600.1	1	12.6702	11.2579	21.9502	Signaling	Auxin-responsive family protein	AT5G47530.1	44.886	XP_023754428.1	cytochrome b561 and DOMON domain-containing protein At5g47530-like [Lactuca sativa] &gt;PLY92566.1 hypothetical protein LSAT_7X96040 [Lactuca sativa]
CtAH03T0061700.1	9	285.221	257.666	300.854	Signaling	vacuolar proton ATPase A3	AT4G39080.1	69.963	XP_024960828.1	V-type proton ATPase subunit a2-like [Cynara cardunculus var. scolymus]
CtAH03T0073400.1	1	37.2726	11.7738	0	Signaling	Protein kinase superfamily protein	AT4G33950.1	86.813	XP_024966211.1	serine/threonine-protein kinase SRK2E [Cynara cardunculus var. scolymus]
CtAH03T0108300.1	1	39.5632	47.4941	38.435	Signaling	BRI1-associated receptor kinase	AT4G33430.1	80.56	XP_024965569.1	BRASSINOSTEROID INSENSITIVE 1-associated receptor kinase 1-like [Cynara cardunculus var. scolymus]
CtAH03T0133500.1	5	283.004	296.315	325.332	Signaling	general regulatory factor 2	AT1G78300.1	87.5	XP_024977528.1	14-3-3-like protein [Cynara cardunculus var. scolymus] &gt;KVH92240.1 14-3-3 domain-containing protein [Cynara cardunculus var. scolymus]
CtAH03T0147300.1	3	72.0545	104.879	87.204	Signaling	MAP kinase 4	AT4G01370.1	88.889	XP_024992553.1	mitogen-activated protein kinase homolog MMK2 [Cynara cardunculus var. scolymus]
CtAH03T0149100.1	1	41.5385	46.2025	44.8343	Signaling	kinase with tetratricopeptide repeat domain-containing protein	AT1G63500.1	63.91	XP_024996283.1	serine/threonine-protein kinase BSK7-like [Cynara cardunculus var. scolymus]
CtAH03T0176400.1	1	34.052	43.0068	0	Signaling	phosphatidylinositol 4-kinase gamma-like protein	AT5G24240.2	50.802	PWA47078.1	Phosphatidylinositol 3-/4-kinase, catalytic domain-containing protein [Artemisia annua]
CtAH03T0194500.1	1	83.1961	68.1764	68.7755	Signaling	phosphate transporter 1%3B4	AT2G38940.1	74.125	XP_024996208.1	probable inorganic phosphate transporter 1-7 [Cynara cardunculus var. scolymus] &gt;KVH91495.1 General substrate transporter [Cynara cardunculus var. scolymus]
CtAH03T0276000.1	5	91.468	82.6725	98.1279	Signaling	kinase with tetratricopeptide repeat domain-containing protein	AT1G63500.1	75.769	XP_024996285.1	serine/threonine-protein kinase BSK7 isoform X2 [Cynara cardunculus var. scolymus]
CtAH03T0286700.1	3	135.828	188.716	166.467	Signaling	vacuolar ATPase subunit F family protein	AT4G02620.1	73.973	XP_022029679.1	V-type proton ATPase subunit F [Helianthus annuus] &gt;XP_022029680.1 V-type proton ATPase subunit F [Helianthus annuus]
CtAH03T0292600.1	3	56.5632	50.244	62.3609	Signaling	calcineurin B-like protein 9	AT5G47100.1	84.507	XP_024961413.1	calcineurin B-like protein 9 isoform X2 [Cynara cardunculus var. scolymus] &gt;XP_024961414.1 calcineurin B-like protein 9 isoform X2 [Cynara cardunculus var. scolymus] &gt;XP_024961415.1 calcineurin B-like protein 9 isoform X2 [Cynara cardunculus var. scolymus] &gt;KVH88608.1 Calcium-binding EF-hand [Cynara cardunculus var. scolymus]
CtAH04T0002600.1	1	14.8233	23.8455	25.0941	Signaling	NA	NA	NA	XP_024991071.1	sorcin-like isoform X1 [Cynara cardunculus var. scolymus] &gt;KVI04046.1 Calcium-binding EF-hand [Cynara cardunculus var. scolymus]
CtAH04T0011600.1	2	28.3486	28.6844	25.9592	Signaling	RAC-like 3	AT4G35020.1	91.919	XP_024990013.1	rac-like GTP-binding protein RAC1 isoform X1 [Cynara cardunculus var. scolymus] &gt;XP_024990014.1 rac-like GTP-binding protein RAC1 isoform X1 [Cynara cardunculus var. scolymus] &gt;KVI04082.1 hypothetical protein Ccrd_017611 [Cynara cardunculus var. scolymus]
CtAH04T0012900.1	1	45.1122	33.7461	30.6219	Signaling	Major facilitator superfamily protein	AT4G34950.1	70.803	XP_024991274.1	protein NUCLEAR FUSION DEFECTIVE 4-like [Cynara cardunculus var. scolymus] &gt;KVI04100.1 Major facilitator superfamily domain, general substrate transporter [Cynara cardunculus var. scolymus]
CtAH04T0013600.1	4	172.347	178.689	171.966	Signaling	Disease resistance-responsive (dirigent-like protein) family protein	AT2G21100.2	38.333	KVI04089.1	Plant disease resistance response protein, partial [Cynara cardunculus var. scolymus]
CtAH04T0027500.1	3	102.398	79.5671	112.666	Signaling	S-locus lectin protein kinase family protein	AT2G19130.1	60	XP_024989527.1	G-type lectin S-receptor-like serine/threonine-protein kinase At2g19130 isoform X1 [Cynara cardunculus var. scolymus] &gt;XP_024989528.1 G-type lectin S-receptor-like serine/threonine-protein kinase At2g19130 isoform X1 [Cynara cardunculus var. scolymus] &gt;KVI04165.1 Apple-like protein [Cynara cardunculus var. scolymus]
CtAH04T0082500.1	5	109.127	84.6778	84.3549	Signaling	RmlC-like cupins superfamily protein	AT1G07750.1	41.457	XP_024959622.1	13S globulin seed storage protein 2-like [Cynara cardunculus var. scolymus]
CtAH04T0172700.1	1	77.5895	71.2903	70.2973	Signaling	MATE efflux family protein	AT3G03620.1	46.581	XP_024988916.1	protein DETOXIFICATION 24-like [Cynara cardunculus var. scolymus]
CtAH04T0175200.1	2	76.6623	136.687	141.32	Signaling	Calcium-dependent lipid-binding (CaLB domain) family protein	AT3G61050.1	73.462	XP_024962822.1	synaptotagmin-5 [Cynara cardunculus var. scolymus]
CtAH04T0178000.1	1	38.4189	29.5985	37.5595	Signaling	kinase with tetratricopeptide repeat domain-containing protein	AT1G63500.1	74.349	XP_024987596.1	serine/threonine-protein kinase BSK7-like [Cynara cardunculus var. scolymus]
CtAH04T0181700.1	1	44.2906	50.9509	59.255	Signaling	Protein kinase superfamily protein	AT4G01330.3	71.667	KVH97272.1	Protein kinase, ATP binding site-containing protein, partial [Cynara cardunculus var. scolymus]
CtAH04T0209200.1	1	86.751	59.2175	94.9589	Signaling	cell elongation protein / DWARF1 / DIMINUTO (DIM)	AT3G19820.1	80.817	KAD4982886.1	hypothetical protein E3N88_19557 [Mikania micrantha]
CtAH04T0220700.1	2	59.5963	65.3376	60.507	Signaling	ATPase E1-E2 type family protein / haloacid dehalogenase-like hydrolase family protein	AT1G68710.2	73.968	XP_024988119.1	putative phospholipid-transporting ATPase 9 [Cynara cardunculus var. scolymus]
CtAH04T0224300.1	3	304.735	355.833	314.936	Signaling	protein phosphatase 2A subunit A2	AT3G25800.3	91.482	XP_023746220.1	serine/threonine-protein phosphatase 2A 65 kDa regulatory subunit A beta isoform [Lactuca sativa] &gt;PLY64386.1 hypothetical protein LSAT_4X18660 [Lactuca sativa]
CtAH04T0227500.1	5	207.515	157.889	165.984	Signaling	leucine-rich repeat transmembrane protein kinase family protein	AT1G68400.1	59.062	XP_024987825.1	probable leucine-rich repeat receptor-like protein kinase At1g68400 [Cynara cardunculus var. scolymus]
CtAH04T0228800.1	3	79.812	104.618	80.852	Signaling	ATP synthase alpha/beta family protein	AT5G08680.1	85.143	XP_024987524.1	ATP synthase subunit beta, mitochondrial-like [Cynara cardunculus var. scolymus]
CtAH04T0229200.1	6	77.9799	87.4263	80.2389	Signaling	ABC-2 type transporter family protein	AT2G01320.2	77.534	KVH97587.1	AAA+ ATPase domain-containing protein [Cynara cardunculus var. scolymus]
CtAH05T0004800.1	1	68.675	63.038	78.655	Signaling	Stress responsive alpha-beta barrel domain protein	AT2G31670.1	45.038	XP_024979536.1	stress-response A/B barrel domain-containing protein UP3 [Cynara cardunculus var. scolymus] &gt;KVH94034.1 Dimeric alpha-beta barrel [Cynara cardunculus var. scolymus]
CtAH05T0006700.1	3	29.3448	34.6093	51.7475	Signaling	Malectin/receptor-like protein kinase family protein	AT5G39000.1	38.462	KVH93986.1	Protein kinase, catalytic domain-containing protein [Cynara cardunculus var. scolymus]
CtAH05T0009300.1	1	0	52.0574	55.0227	Signaling	Protein kinase superfamily protein	AT5G56890.1	53.838	XP_024979772.1	receptor-like serine/threonine-protein kinase ALE2 [Cynara cardunculus var. scolymus]
CtAH05T0020600.1	3	95.9314	102.3	99.448	Signaling	Leucine-rich repeat (LRR) family protein	AT4G29240.1	61.127	XP_024979804.1	leucine-rich repeat extensin-like protein 6 [Cynara cardunculus var. scolymus] &gt;KVH93859.1 Leucine-rich repeat-containing protein [Cynara cardunculus var. scolymus]
CtAH05T0024600.1	1	97.4282	77.4976	85.4337	Signaling	Sodium Bile acid symporter family	AT2G26900.1	76.627	XP_024979659.1	sodium/pyruvate cotransporter BASS2, chloroplastic-like [Cynara cardunculus var. scolymus]
CtAH05T0024800.1	3	125.648	113.457	118.925	Signaling	Leucine-rich repeat protein kinase family protein	AT2G26730.1	66.866	XP_024980229.1	probable inactive receptor kinase At2g26730 isoform X1 [Cynara cardunculus var. scolymus] &gt;KVH93850.1 Concanavalin A-like lectin/glucanase, subgroup [Cynara cardunculus var. scolymus]
CtAH05T0050000.1	1	29.4126	18.8497	14.539	Signaling	mechanosensitive channel of small conductance-like 10	AT5G12080.2	54.233	XP_024980295.1	mechanosensitive ion channel protein 10-like [Cynara cardunculus var. scolymus]
CtAH05T0052100.1	3	46.5484	37.7523	45.0914	Signaling	G protein alpha subunit 1	AT2G26300.2	83.243	XP_024979711.1	guanine nucleotide-binding protein alpha-1 subunit isoform X1 [Cynara cardunculus var. scolymus] &gt;XP_024979712.1 guanine nucleotide-binding protein alpha-1 subunit isoform X1 [Cynara cardunculus var. scolymus] &gt;XP_024979713.1 guanine nucleotide-binding protein alpha-1 subunit isoform X1 [Cynara cardunculus var. scolymus]
CtAH05T0064400.1	1	217.209	267.593	269.646	Signaling	Malectin/receptor-like protein kinase family protein	AT3G51550.1	56.731	PWA59760.1	serine-threonine/tyrosine-protein kinase catalytic domain-containing protein [Artemisia annua]
CtAH05T0068800.1	1	72.3307	74.0079	74.8109	Signaling	Ras-related small GTP-binding family protein	AT3G11730.1	83.333	XP_021988888.1	ras-related protein RABD1-like [Helianthus annuus] &gt;OTG11518.1 putative ras-related small GTP-binding family protein [Helianthus annuus]
CtAH05T0072500.1	1	1184.95	1109.48	1221.56	Signaling	MADS-box transcription factor family protein	AT5G55690.2	33.577	XP_024979035.1	agamous-like MADS-box protein AGL82 [Cynara cardunculus var. scolymus]
CtAH05T0082000.1	2	397.007	277.301	406.173	Signaling	basic helix loop helix (bHLH) DNA-binding superfamily protein	AT4G38062.1	40.762	PWA41458.1	hypothetical protein CTI12_AA553700 [Artemisia annua]
CtAH05T0088900.1	1	1335.43	1297.62	1350.84	Signaling	basic helix-loop-helix (bHLH) DNA-binding superfamily protein	AT2G14760.1	41.875	XP_024980440.1	transcription factor bHLH84-like isoform X2 [Cynara cardunculus var. scolymus] &gt;KVH93338.1 Myc-type, basic helix-loop-helix (bHLH) domain-containing protein [Cynara cardunculus var. scolymus]
CtAH05T0100100.1	1	114.986	107.461	108.66	Signaling	polyol/monosaccharide transporter 5	AT3G18830.1	73.32	XP_024979942.1	polyol transporter 5-like [Cynara cardunculus var. scolymus]
CtAH05T0118600.1	1	40.0105	38.8913	36.6697	Signaling	sodium/calcium exchanger family protein / calcium-binding EF hand family protein	AT1G53210.1	35.745	KVH93104.1	Calcium-binding EF-hand [Cynara cardunculus var. scolymus]
CtAH05T0145600.1	1	88.2575	76.8089	96.5927	Signaling	autoinhibited Ca2+ -ATPase%2C isoform 8	AT5G57110.2	71.197	XP_024962706.1	calcium-transporting ATPase 10, plasma membrane-type-like isoform X3 [Cynara cardunculus var. scolymus]
CtAH05T0175100.1	2	96.8738	73.0672	106.328	Signaling	two-pore channel 1	AT4G03560.1	65.503	XP_024987640.1	two pore calcium channel protein 1B [Cynara cardunculus var. scolymus] &gt;XP_024987641.1 two pore calcium channel protein 1B [Cynara cardunculus var. scolymus]
CtAH05T0180700.1	3	90.8944	76.7296	65.2109	Signaling	Leucine-rich repeat protein kinase family protein	AT5G49760.1	58.212	XP_024959577.1	probable leucine-rich repeat receptor-like protein kinase At5g49770 [Cynara cardunculus var. scolymus]
CtAH05T0218300.1	1	65.1357	61.4395	66.1545	Signaling	Protein phosphatase 2C family protein	AT4G28400.1	63.251	XP_024960584.1	probable protein phosphatase 2C 44 isoform X1 [Cynara cardunculus var. scolymus]
CtAH05T0238400.1	2	6799.94	6247.26	5329.91	Signaling	plant natriuretic peptide A	AT2G18660.1	41.667	XP_024960509.1	EG45-like domain containing protein isoform X1 [Cynara cardunculus var. scolymus] &gt;XP_024960510.1 EG45-like domain containing protein isoform X2 [Cynara cardunculus var. scolymus]
CtAH05T0258600.1	2	49.9012	26.341	35.0148	Signaling	Calcium-dependent lipid-binding (CaLB domain) family protein	AT1G05500.1	70.423	XP_024959387.1	synaptotagmin-5-like isoform X1 [Cynara cardunculus var. scolymus]
CtAH06T0004100.1	2	175.714	198.637	174.594	Signaling	RAN GTPase 3	AT5G55190.1	85	THG03913.1	hypothetical protein TEA_007923 [Camellia sinensis var. sinensis]
CtAH06T0013000.1	2	28.4075	21.4467	25.895	Signaling	NB-ARC domain-containing disease resistance protein	AT3G14470.2	31.322	KVH99847.1	Disease resistance protein [Cynara cardunculus var. scolymus]
CtAH06T0014100.3	1	557.585	479.479	446.042	Signaling	NB-ARC domain-containing disease resistance protein	AT3G14470.2	34.156	KVH99847.1	Disease resistance protein [Cynara cardunculus var. scolymus]
CtAH06T0018800.1	2	155.5	112.729	137.249	Signaling	tetraspanin3	AT3G45600.1	68.44	KVH99892.1	Tetraspanin [Cynara cardunculus var. scolymus]
CtAH06T0046400.1	5	197.846	174.901	180.481	Signaling	NA	NA	NA	PWA86035.1	S-norcoclaurine synthase 2 [Artemisia annua]
CtAH06T0060600.1	6	204.01	167.605	164.911	Signaling	vacuolar ATP synthase subunit D (VATD) / V-ATPase D subunit / vacuolar proton pump D subunit (VATPD)	AT3G58730.1	80.843	KVI04040.1	ATPase, V1 complex, subunit D [Cynara cardunculus var. scolymus]
CtAH06T0072300.1	2	62.2458	65.7009	46.3795	Signaling	Leucine-rich repeat protein kinase family protein	AT3G23750.1	59.957	XP_024984552.1	receptor-like kinase TMK4 isoform X1 [Cynara cardunculus var. scolymus] &gt;KVI00431.1 hypothetical protein Ccrd_021389 [Cynara cardunculus var. scolymus]
CtAH06T0076800.1	1	95.8141	107.328	76.641	Signaling	potassium channel beta subunit 1	AT1G04690.1	84.713	XP_024983227.1	probable voltage-gated potassium channel subunit beta [Cynara cardunculus var. scolymus]
CtAH06T0128000.1	3	42.3384	57.615	41.8002	Signaling	ADP/ATP carrier 2	AT5G13490.2	81.443	XP_024982607.1	ADP,ATP carrier protein 1, mitochondrial-like [Cynara cardunculus var. scolymus]
CtAH06T0170100.1	1	45.6382	52.0842	47.7049	Signaling	P-glycoprotein 7	AT5G46540.1	58.93	XP_024984031.1	ABC transporter B family member 9-like [Cynara cardunculus var. scolymus]
CtAH06T0195100.1	1	102.04	83.6999	131.316	Signaling	Protein kinase superfamily protein	AT3G61080.1	77.961	XP_024992734.1	protein-ribulosamine 3-kinase, chloroplastic [Cynara cardunculus var. scolymus]
CtAH06T0219900.1	2	39.2797	76.9615	75.0895	Signaling	CDPK-related kinase 3	AT2G46700.1	73.162	XP_024992514.1	CDPK-related kinase 3 [Cynara cardunculus var. scolymus] &gt;KVH89013.1 Calcium-binding EF-hand [Cynara cardunculus var. scolymus]
CtAH06T0250100.1	2	42.0429	40.5546	27.0882	Signaling	plastid transcriptionally active 6	AT1G21600.1	65.924	XP_024972534.1	uncharacterized protein LOC112511232 [Cynara cardunculus var. scolymus]
CtAH06T0252500.1	1	402.043	392.646	342.698	Signaling	phosphatidylinositol-4-phosphate 5-kinase family protein	AT3G14270.1	60.815	XP_024973286.1	1-phosphatidylinositol-3-phosphate 5-kinase FAB1B-like isoform X1 [Cynara cardunculus var. scolymus] &gt;KVH97898.1 Chaperonin Cpn60/TCP-1 [Cynara cardunculus var. scolymus]
CtAH06T0262900.1	1	111.094	72.8884	97.5246	Signaling	Transducin/WD40 repeat-like superfamily protein	AT3G15610.1	64.431	XP_024972487.1	serine-threonine kinase receptor-associated protein-like [Cynara cardunculus var. scolymus]
CtAH06T0335300.1	2	167.836	213.341	283.66	Signaling	sucrose-proton symporter 2	AT1G22710.1	65.996	XP_024972325.1	sucrose transport protein SUC8-like [Cynara cardunculus var. scolymus] &gt;KVH98633.1 General substrate transporter [Cynara cardunculus var. scolymus]
CtAH07T0045700.1	3	51.7856	52.0134	37.5803	Signaling	Calcium-binding EF-hand family protein	AT1G18210.1	56.643	XP_024990320.1	calcium-binding allergen Ole e 8-like [Cynara cardunculus var. scolymus]
CtAH07T0063300.1	6	886.255	675.866	639.688	Signaling	annexin 5	AT1G68090.1	56.825	XP_024961834.1	annexin D5-like [Cynara cardunculus var. scolymus]
CtAH07T0079300.1	1	39.3196	44.9735	33.5478	Signaling	Mechanosensitive ion channel family protein	AT2G17010.1	48.954	XP_024991448.1	mechanosensitive ion channel protein 6-like [Cynara cardunculus var. scolymus]
CtAH07T0088100.1	1	47.593	65.8449	72.8844	Signaling	Calcium-binding EF-hand family protein	AT5G28850.2	73.112	XP_024990115.1	serine/threonine protein phosphatase 2A regulatory subunit B&apos;&apos;beta-like [Cynara cardunculus var. scolymus]
CtAH07T0097300.1	1	321.795	222.583	217.15	Signaling	Disease resistance protein (TIR-NBS-LRR class) family	AT5G36930.4	38.758	XP_024990462.1	TMV resistance protein N-like, partial [Cynara cardunculus var. scolymus]
CtAH07T0098500.1	1	43.9933	20.4239	17.5135	Signaling	Major facilitator superfamily protein	AT2G39210.1	69.643	XP_024990468.1	uncharacterized protein LOC112524742 [Cynara cardunculus var. scolymus] &gt;KVI05031.1 Major facilitator superfamily [Cynara cardunculus var. scolymus]
CtAH07T0120000.1	1	54.6811	93.2562	76.966	Signaling	Pleckstrin homology (PH) domain superfamily protein	AT5G05710.1	84.615	XP_024991483.1	pleckstrin homology domain-containing protein 1 [Cynara cardunculus var. scolymus] &gt;KVI04886.1 Pleckstrin homology domain-containing protein [Cynara cardunculus var. scolymus]
CtAH07T0126500.1	1	27.3675	27.0527	14.9042	Signaling	meristematic receptor-like kinase	AT3G56100.1	62.634	XP_024990511.1	probable leucine-rich repeat receptor-like protein kinase IMK3 [Cynara cardunculus var. scolymus]
CtAH07T0132300.1	1	71.7628	51.3393	31.8824	Signaling	RAS 5	AT1G02130.1	88.832	XP_024990351.1	ras-related protein RABD2a-like [Cynara cardunculus var. scolymus]
CtAH07T0138100.1	6	126.257	103.23	131.56	Signaling	Calcium-binding EF-hand family protein	AT1G12310.1	85.811	XP_024963501.1	probable calcium-binding protein CML13 [Cynara cardunculus var. scolymus] &gt;XP_024963502.1 probable calcium-binding protein CML13 [Cynara cardunculus var. scolymus] &gt;KVH85693.1 Calcium-binding EF-hand [Cynara cardunculus var. scolymus]
CtAH07T0138200.1	1	80.0108	80.7662	59.4891	Signaling	SPFH/Band 7/PHB domain-containing membrane-associated protein family	AT5G51570.1	85.821	XP_024963630.1	hypersensitive-induced response protein 4 [Cynara cardunculus var. scolymus] &gt;KVH77847.1 Band 7 protein [Cynara cardunculus var. scolymus]
CtAH07T0159200.1	2	38.9042	46.5766	33.2747	Signaling	CDPK-related kinase	AT3G50530.2	55.943	XP_024990105.1	CDPK-related kinase 4-like [Cynara cardunculus var. scolymus]
CtAH07T0169000.1	2	51.9375	45.6577	31.4029	Signaling	type one serine/threonine protein phosphatase 4	AT2G39840.1	85.762	XP_024990037.1	serine/threonine-protein phosphatase PP1 isozyme 3-like isoform X1 [Cynara cardunculus var. scolymus]
CtAH07T0171800.1	1	244.624	225.733	203.482	Signaling	calmodulin 7	AT3G43810.1	91.946	AAW02790.1	calmodulin 2 [Codonopsis lanceolata]
CtAH07T0223200.1	1	184.966	205.591	190.227	Signaling	WRKY family transcription factor	AT1G62300.1	39.02	XP_024959747.1	WRKY transcription factor 6-like [Cynara cardunculus var. scolymus] &gt;KVI02034.1 DNA-binding WRKY [Cynara cardunculus var. scolymus]
CtAH07T0232800.2	1	35.7477	36.0262	21.2635	Signaling	RAB GTPase homolog B1C	AT4G17170.1	97.143	KVI02125.1	Ran GTPase, partial [Cynara cardunculus var. scolymus]
CtAH08T0008100.1	1	257.069	271.842	219.024	Signaling	Late embryogenesis abundant (LEA) hydroxyproline-rich glycoprotein family	AT1G64065.1	26.966	XP_024993307.1	late embryogenesis abundant protein At1g64065-like [Cynara cardunculus var. scolymus] &gt;KVI10157.1 Late embryogenesis abundant protein, LEA-14 [Cynara cardunculus var. scolymus]
CtAH08T0070600.1	5	80.2069	99.4335	130.624	Signaling	Zinc finger (C2H2 type) family protein / transcription factor jumonji (jmj) family protein	AT5G04240.1	52.657	KAC9625052.1	hypothetical protein E3N88_45515 [Mikania micrantha]
CtAH08T0097500.1	3	230.92	252.022	223.627	Signaling	RAB GTPase homolog 8	AT3G53610.3	89.952	XP_024979453.1	ras-related protein RABE1a-like [Cynara cardunculus var. scolymus]
CtAH08T0104400.1	1	84.5357	105.329	114.546	Signaling	Calcium-dependent lipid-binding (CaLB domain) plant phosphoribosyltransferase family protein	AT3G57880.4	73.196	XP_024973934.1	FT-interacting protein 1 [Cynara cardunculus var. scolymus] &gt;KVI09415.1 hypothetical protein Ccrd_012188 [Cynara cardunculus var. scolymus]
CtAH08T0146400.1	1	63.1152	62.3282	73.6615	Signaling	natural resistance-associated macrophage protein 3	AT2G23150.1	71.906	KVI08941.1	Natural resistance-associated macrophage protein, partial [Cynara cardunculus var. scolymus]
CtAH08T0180700.1	9	195.736	211.909	239.699	Signaling	Leucine-rich repeat transmembrane protein kinase	AT1G56130.3	35.625	KVI08660.1	hypothetical protein Ccrd_012958 [Cynara cardunculus var. scolymus]
CtAH08T0188800.1	2	122.679	71.614	76.5936	Signaling	transmembrane kinase 1	AT1G66150.1	72.964	XP_024981234.1	receptor protein kinase TMK1 [Cynara cardunculus var. scolymus]
CtAH08T0189300.1	3	48.8559	40.4312	48.478	Signaling	general regulatory factor 2	AT1G78300.1	86.719	XP_024968661.1	14-3-3-like protein [Cynara cardunculus var. scolymus]
CtAH08T0222900.1	1	23.4891	33.5066	49.5031	Signaling	calcium ion binding protein	AT4G08810.1	70.07	XP_024992421.1	uncharacterized protein LOC112526367 [Cynara cardunculus var. scolymus] &gt;KVI08325.1 hypothetical protein Ccrd_013307 [Cynara cardunculus var. scolymus]
CtAH08T0225600.1	3	4841.78	4991.59	5471.83	Signaling	NA	NA	NA	XP_024989981.1	extensin-1-like [Cynara cardunculus var. scolymus]
CtAH08T0225800.1	5	548.5	775.177	890.01	Signaling	NA	NA	NA	OTG31441.1	putative extensin domain-containing protein [Helianthus annuus]
CtAH08T0240800.1	2	122.757	200.054	237.243	Signaling	potassium channel beta subunit 1	AT1G04690.1	79.487	XP_024989161.1	probable voltage-gated potassium channel subunit beta [Cynara cardunculus var. scolymus] &gt;KVI08244.1 hypothetical protein Ccrd_013387 [Cynara cardunculus var. scolymus]
CtAH08T0275500.1	1	404.895	400.953	362.903	Signaling	Thioredoxin superfamily protein	AT3G52960.1	54.468	XP_024978976.1	peroxiredoxin-2E-2, chloroplastic-like [Cynara cardunculus var. scolymus] &gt;KVI07946.1 Redoxin [Cynara cardunculus var. scolymus]
CtAH08T0289700.1	1	163.994	145.66	127	Signaling	PEBP (phosphatidylethanolamine-binding protein) family protein	AT1G65480.2	66.667	ADF32943.1	flowering locus T1 [Helianthus annuus]
CtAH08T0295100.1	3	23.3396	47.0206	32.8654	Signaling	plastid transcriptionally active 3	AT3G04260.1	65.457	XP_024986857.1	uncharacterized protein LOC112522025 isoform X2 [Cynara cardunculus var. scolymus]
CtAH08T0296000.1	1	98.4742	109.126	115.12	Signaling	ammonium transporter 1%3B2	AT1G64780.1	77.273	XP_024963813.1	ammonium transporter 1 member 2-like [Cynara cardunculus var. scolymus] &gt;KVH55998.1 Ammonium transporter [Cynara cardunculus var. scolymus]
CtAH08T0299600.1	1	67.2749	65.158	98.4333	Signaling	Calcium-dependent lipid-binding (CaLB domain) family protein	AT3G17980.1	51.667	XP_024982335.1	protein C2-DOMAIN ABA-RELATED 4-like [Cynara cardunculus var. scolymus] &gt;KVI07842.1 C2 calcium-dependent membrane targeting [Cynara cardunculus var. scolymus]
CtAH08T0306500.1	1	50.5704	72.8893	75.2787	Signaling	disease resistance protein (TIR-NBS-LRR class)	AT5G17680.1	25.269	XP_024959132.1	TMV resistance protein N-like [Cynara cardunculus var. scolymus]
CtAH08T0331600.1	2	43.3416	34.3533	63.8011	Signaling	BR-signaling kinase 1	AT4G35230.1	67.515	XP_024979478.1	serine/threonine-protein kinase BSK1-like [Cynara cardunculus var. scolymus]
CtAH08T0342500.1	1	62.2256	64.7865	109.85	Signaling	Patched family protein	AT1G42470.1	69.034	XP_024990925.1	NPC intracellular cholesterol transporter 1-like isoform X1 [Cynara cardunculus var. scolymus]
CtAH09T0003900.1	1	19.5898	0	7.58461	Signaling	STRUBBELIG-receptor family 7	AT3G14350.1	64.714	XP_024969193.1	protein STRUBBELIG-RECEPTOR FAMILY 7-like isoform X2 [Cynara cardunculus var. scolymus]
CtAH09T0011600.1	1	120.878	196.411	137.709	Signaling	Late embryogenesis abundant (LEA) hydroxyproline-rich glycoprotein family	AT1G17620.1	47.547	XP_024970250.1	NDR1/HIN1-like protein 6 [Cynara cardunculus var. scolymus] &gt;KVI05904.1 Immunoglobulin-like fold [Cynara cardunculus var. scolymus]
CtAH09T0030100.1	1	40.9215	34.5712	29.4133	Signaling	plastid transcriptionally active 17	AT1G80480.1	58.667	XP_024970523.1	uncharacterized protein LOC112509670 [Cynara cardunculus var. scolymus]
CtAH09T0037900.1	1	146.61	114.449	110.044	Signaling	Calcium-dependent phospholipid-binding Copine family protein	AT5G07300.1	64.309	XP_024969832.1	protein BONZAI 1-like [Cynara cardunculus var. scolymus]
CtAH09T0050900.1	4	363.871	361.478	376.208	Signaling	RAB GTPase homolog E1B	AT4G20360.2	83.015	XP_024969550.1	elongation factor TuA, chloroplastic [Cynara cardunculus var. scolymus] &gt;KVI06300.1 Elongation factor, GTP-binding domain-containing protein [Cynara cardunculus var. scolymus]
CtAH09T0058000.1	1	22.0629	95.5205	0	Signaling	Xanthine/uracil permease family protein	AT5G62890.1	64.839	XP_024969898.1	nucleobase-ascorbate transporter 6-like isoform X1 [Cynara cardunculus var. scolymus]
CtAH09T0068400.1	1	73.5972	69.3794	58.7235	Signaling	Leucine-rich repeat (LRR) family protein	AT5G07910.1	72.414	XP_024971307.1	plant intracellular Ras-group-related LRR protein 7-like isoform X1 [Cynara cardunculus var. scolymus]
CtAH09T0077700.1	6	193.075	201.127	184.665	Signaling	Calcium-binding tetratricopeptide family protein	AT2G32450.1	71.71	XP_024968917.1	uncharacterized TPR repeat-containing protein At1g05150-like isoform X1 [Cynara cardunculus var. scolymus] &gt;KVI06503.1 Calcium-binding EF-hand [Cynara cardunculus var. scolymus]
CtAH09T0090000.1	2	36.2983	61.7017	62.6833	Signaling	Tic22-like family protein	AT4G33350.1	60.068	XP_024970217.1	protein TIC 22, chloroplastic isoform X1 [Cynara cardunculus var. scolymus] &gt;KVI06648.1 Tic22-like protein [Cynara cardunculus var. scolymus]
CtAH09T0098700.1	2	220.572	213.782	192.396	Signaling	RmlC-like cupins superfamily protein	AT4G10300.1	71.845	XP_024964933.1	uncharacterized protein LOC112505228 [Cynara cardunculus var. scolymus] &gt;KVF38090.1 protein of unknown function DUF861, cupin-3 [Cynara cardunculus var. scolymus]
CtAH09T0115500.1	1	20.8086	9.59422	13.9239	Signaling	LOW protein: E3 ubiquitin ligase-like protein	AT1G55860.1	54.697	XP_024977054.1	E3 ubiquitin-protein ligase UPL2-like isoform X1 [Cynara cardunculus var. scolymus]
CtAH09T0120800.1	1	29.7981	43.7076	43.9892	Signaling	HIS triad family protein 3	AT3G56490.1	78.378	XP_024977180.1	14 kDa zinc-binding protein [Cynara cardunculus var. scolymus]
CtAH09T0133300.1	2	80.2112	61.2994	68.9799	Signaling	calnexin 1	AT5G61790.1	71.91	XP_024976514.1	calnexin homolog [Cynara cardunculus var. scolymus] &gt;KVH99056.1 Calreticulin/calnexin [Cynara cardunculus var. scolymus]
CtAH09T0137000.1	1	27.365	43.9201	29.8053	Signaling	protein kinase family protein	AT5G54380.1	69.683	XP_024977302.1	receptor-like protein kinase THESEUS 1 [Cynara cardunculus var. scolymus] &gt;KVH99078.1 Concanavalin A-like lectin/glucanase, subgroup [Cynara cardunculus var. scolymus]
CtAH09T0143000.1	1	133.632	120.126	142.225	Signaling	Late embryogenesis abundant (LEA) hydroxyproline-rich glycoprotein family	AT3G20600.1	47.644	KVH99071.1	hypothetical protein Ccrd_022647 [Cynara cardunculus var. scolymus]
CtAH09T0144700.1	4	178.156	156.329	176.814	Signaling	inositol-1%2C4%2C5-trisphosphate 5-phosphatase	AT4G27020.1	77.154	XP_024976003.1	uncharacterized protein LOC112513983 [Cynara cardunculus var. scolymus]
CtAH09T0145300.1	2	49.2799	76.1045	73.8354	Signaling	calmodulin-domain protein kinase 9	AT3G20410.2	71.165	XP_024976374.1	calcium-dependent protein kinase 9-like [Cynara cardunculus var. scolymus]
CtAH09T0153200.1	2	64.8722	71.3321	56.7323	Signaling	calcineurin B-like protein 2	AT5G55990.2	91.623	KVH99259.1	Calcium-binding EF-hand [Cynara cardunculus var. scolymus]
CtAH09T0161100.1	28	1336.51	1393.55	1394.91	Signaling	H[+]-ATPase 4	AT3G47950.2	91.832	XP_024977254.1	plasma membrane ATPase 1 [Cynara cardunculus var. scolymus]
CtAH09T0222900.1	1	0	31.3426	22.4074	Signaling	cysteine-rich RECEPTOR-like kinase	AT4G23160.2	39.22	OTG06758.1	putative zinc finger, CCHC-type [Helianthus annuus]
CtAH09T0226900.1	1	35.0436	31.9331	24.695	Signaling	RAB GTPASE HOMOLOG B18	AT1G43890.3	77.778	XP_024962845.1	ras-related protein RABC1-like [Cynara cardunculus var. scolymus] &gt;XP_024962846.1 ras-related protein RABC1-like [Cynara cardunculus var. scolymus] &gt;KVH87791.1 Ran GTPase [Cynara cardunculus var. scolymus]
CtAH09T0234900.1	1	170.192	0	201.718	Signaling	P-loop containing nucleoside triphosphate hydrolases superfamily protein	AT1G06750.3	63.69	XP_024980964.1	uncharacterized protein LOC112517826 [Cynara cardunculus var. scolymus]
CtAH09T0245500.1	2	28.9579	66.6103	42.3579	Signaling	Protein kinase superfamily protein	AT2G20300.1	80.645	XP_024981413.1	receptor-like serine/threonine-protein kinase ALE2 [Cynara cardunculus var. scolymus]
CtAH09T0266000.1	4	831.967	876.952	945.158	Signaling	Leucine-rich repeat protein kinase family protein	AT1G06840.1	63.275	KAD4584291.1	hypothetical protein E3N88_21892 [Mikania micrantha]
CtAH09T0266200.1	1	69.0627	102.008	76.673	Signaling	regulatory particle triple-A ATPase 3	AT5G58290.1	97.727	XP_021977968.1	26S proteasome regulatory subunit 6B homolog [Helianthus annuus] &gt;P85200.1 RecName: Full=26S proteasome regulatory subunit 6B homolog &gt;OTG19089.1 putative 26S protease regulatory subunit 6B [Helianthus annuus]
CtAH09T0267100.1	1	1009.45	975.688	1198.67	Signaling	HSI2-like 1	AT4G32010.2	46.485	XP_024981170.1	B3 domain-containing transcription repressor VAL1 isoform X1 [Cynara cardunculus var. scolymus]
CtAH09T0270800.1	2	20.8286	31.0685	30.1586	Signaling	Tetratricopeptide repeat (TPR)-like superfamily protein	AT5G58450.1	58.374	KAD6119898.1	hypothetical protein E3N88_11169 [Mikania micrantha]
CtAH09T0272000.1	2	58.611	73.7041	67.4535	Signaling	ubiquitin activating enzyme 2	AT5G06460.1	70.136	XP_024981571.1	ubiquitin-activating enzyme E1 1-like isoform X1 [Cynara cardunculus var. scolymus]
CtAH09T0290000.1	1	20.3626	22.7399	35.4854	Signaling	Homeodomain-like transcriptional regulator	AT5G58900.1	53.311	PWA68738.1	transcription factor DIVARICATA [Artemisia annua]
CtAH09T0296300.1	1	45.9529	58.248	53.5469	Signaling	calmodulin-domain protein kinase 7	AT5G12480.1	73.993	XP_024982136.1	calcium-dependent protein kinase 7-like isoform X1 [Cynara cardunculus var. scolymus]
CtAH10T0005600.1	1	51.3586	21.1187	61.1247	Signaling	ammonium transporter 2	AT2G38290.1	75.464	XP_023739819.1	ammonium transporter 2 [Lactuca sativa] &gt;PLY69115.1 hypothetical protein LSAT_5X149621 [Lactuca sativa]
CtAH10T0026400.1	1	12.6287	39.6229	34.6777	Signaling	centrin2	AT3G50360.1	84.242	XP_024975371.1	caltractin-like [Cynara cardunculus var. scolymus] &gt;KVI03456.1 Calcium-binding EF-hand [Cynara cardunculus var. scolymus]
CtAH10T0034300.1	6	92.1203	104.502	111.086	Signaling	calmodulin-domain protein kinase 7	AT5G12480.1	78.154	XP_023739511.1	calcium-dependent protein kinase 7-like [Lactuca sativa] &gt;PLY69411.1 hypothetical protein LSAT_5X162241 [Lactuca sativa]
CtAH10T0047300.1	2	23.5718	20.1125	39.6389	Signaling	phototropin 1	AT3G45780.2	67.515	AML76598.1	putative LOV domain-containing protein [Carthamus lanatus]
CtAH10T0072100.1	1	65.7057	85.2274	83.8628	Signaling	BAK1-interacting receptor-like kinase 1	AT5G48380.1	52	XP_024973601.1	probably inactive leucine-rich repeat receptor-like protein kinase At5g48380 [Cynara cardunculus var. scolymus]
CtAH10T0083000.1	2	73.4951	63.4898	39.0285	Signaling	RmlC-like cupins superfamily protein	AT5G44120.3	37.647	XP_024975282.1	11S globulin seed storage protein G3-like isoform X1 [Cynara cardunculus var. scolymus]
CtAH10T0097700.1	1	51.5364	69.4147	47.9582	Signaling	multidrug resistance-associated protein 10	AT3G62700.1	63.095	KVI03988.1	AAA+ ATPase domain-containing protein [Cynara cardunculus var. scolymus]
CtAH10T0109200.1	1	22.1654	43.7023	41.0745	Signaling	Transducin/WD40 repeat-like superfamily protein	AT3G62770.1	79.083	XP_024981797.1	autophagy-related protein 18a-like [Cynara cardunculus var. scolymus] &gt;KVH94445.1 WD40 repeat-containing protein [Cynara cardunculus var. scolymus]
CtAH10T0127600.1	1	73.3564	59.7787	34.0736	Signaling	autoinhibited Ca2+-ATPase 11	AT3G57330.1	66.245	XP_024981347.1	calcium-transporting ATPase 4, plasma membrane-type-like isoform X1 [Cynara cardunculus var. scolymus]
CtAH10T0133300.1	3	29.0036	37.0638	49.7003	Signaling	Malectin/receptor-like protein kinase family protein	AT3G51550.1	72.867	XP_024981135.1	receptor-like protein kinase FERONIA [Cynara cardunculus var. scolymus]
CtAH10T0161700.1	1	70.3602	43.9697	67.2046	Signaling	LMBR1-like membrane protein	AT3G08930.1	80.493	XP_024981105.1	LIMR family protein At3g08930 isoform X1 [Cynara cardunculus var. scolymus]
CtAH10T0178900.1	2	99.4065	137.063	283.115	Signaling	general regulatory factor 8	AT5G65430.1	86.066	XP_024969022.1	14-3-3-like protein GF14 kappa [Cynara cardunculus var. scolymus]
CtAH10T0185900.1	2	173.84	171.036	182.975	Signaling	Phosphate-responsive 1 family protein	AT4G08950.1	64.883	XP_023758219.1	protein EXORDIUM-like [Lactuca sativa] &gt;PLY89651.1 hypothetical protein LSAT_9X72400 [Lactuca sativa]
CtAH10T0222900.1	6	603.906	615.912	658.215	Signaling	Remorin family protein	AT3G48940.1	64.327	XP_021982170.1	remorin-like [Helianthus annuus] &gt;OTG14810.1 putative remorin [Helianthus annuus]
CtAH10T0237900.1	9	322.536	330.743	346.968	Signaling	annexin 1	AT1G35720.1	70.662	XP_024970011.1	annexin D1 [Cynara cardunculus var. scolymus] &gt;KVI07341.1 hypothetical protein Ccrd_014359 [Cynara cardunculus var. scolymus]
CtAH10T0240200.1	1	39.3153	46.7624	32.8172	Signaling	ARM repeat superfamily protein	AT1G76390.1	64.163	XP_024970635.1	U-box domain-containing protein 44-like [Cynara cardunculus var. scolymus]
CtAH10T0259000.1	1	218.237	184.336	244.888	Signaling	flower-specific%2C phytochrome-associated protein phosphatase 3	AT3G19980.1	91.419	XP_022015320.1	phytochrome-associated serine/threonine-protein phosphatase-like [Helianthus annuus] &gt;OTF91512.1 putative flower-specific, phytochrome-associated protein phosphatase 3 [Helianthus annuus]
CtAH11T0006600.1	1	68.534	58.7216	69.5716	Signaling	RING domain ligase2	AT5G14420.2	69.802	XP_024978614.1	E3 ubiquitin-protein ligase RGLG2-like [Cynara cardunculus var. scolymus] &gt;XP_024978615.1 E3 ubiquitin-protein ligase RGLG2-like [Cynara cardunculus var. scolymus] &gt;XP_024978616.1 E3 ubiquitin-protein ligase RGLG2-like [Cynara cardunculus var. scolymus] &gt;KVH92867.1 hypothetical protein Ccrd_005131 [Cynara cardunculus var. scolymus]
CtAH11T0009200.1	2	283.708	331.469	356.904	Signaling	cysteine-rich RLK (RECEPTOR-like protein kinase) 42	AT5G40380.1	50.379	XP_024978041.1	cysteine-rich receptor-like protein kinase 42 [Cynara cardunculus var. scolymus]
CtAH11T0016100.1	3	181.254	160.524	167.529	Signaling	Leucine-rich repeat protein kinase family protein	AT3G28450.1	62.562	XP_024978427.1	inactive LRR receptor-like serine/threonine-protein kinase BIR2 [Cynara cardunculus var. scolymus]
CtAH11T0029100.1	1	75.6926	60.994	63.0738	Signaling	natural resistance-associated macrophage protein 3	AT2G23150.1	75.891	KVH92457.1	Natural resistance-associated macrophage protein [Cynara cardunculus var. scolymus]
CtAH11T0029700.1	1	87.448	81.3569	100.374	Signaling	Protein kinase superfamily protein	AT2G23200.1	44.988	XP_024978329.1	probable receptor-like protein kinase At2g23200 [Cynara cardunculus var. scolymus] &gt;KVH92485.1 Concanavalin A-like lectin/glucanase, subgroup [Cynara cardunculus var. scolymus]
CtAH11T0032800.1	1	380.633	406.13	395.08	Signaling	P-loop containing nucleoside triphosphate hydrolases superfamily protein	AT5G47820.2	38.732	XP_024978374.1	kinesin-like protein KIN-4A [Cynara cardunculus var. scolymus]
CtAH11T0034300.1	3	102.789	81.5533	96.5952	Signaling	PLC-like phosphodiesterases superfamily protein	AT5G67130.1	57.975	KVH92500.1	PLC-like phosphodiesterase, TIM beta/alpha-barrel domain-containing protein [Cynara cardunculus var. scolymus]
CtAH11T0035300.1	2	185.056	200.377	316.709	Signaling	ralf-like 34	AT5G67070.1	56.637	XP_024978123.1	protein RALF-like 34 [Cynara cardunculus var. scolymus] &gt;XP_024978124.1 protein RALF-like 34 [Cynara cardunculus var. scolymus] &gt;KVH92522.1 Rapid ALkalinization Factor [Cynara cardunculus var. scolymus]
CtAH11T0048100.1	2	72.3319	56.071	62.1324	Signaling	auxin transport protein (BIG)	AT3G02260.2	64.263	XP_024977560.1	auxin transport protein BIG isoform X1 [Cynara cardunculus var. scolymus]
CtAH11T0062300.1	3	50.3589	52.5058	39.3638	Signaling	ATP binding cassette subfamily B19	AT3G28860.1	88.424	XP_024978594.1	ABC transporter B family member 19 [Cynara cardunculus var. scolymus]
CtAH11T0069900.1	1	8.45554	40.9364	43.489	Signaling	Integrin-linked protein kinase family	AT4G18950.2	35.417	XP_024978397.1	integrin-linked protein kinase 1-like [Cynara cardunculus var. scolymus]
CtAH11T0103800.1	3	120.194	102.841	57.7433	Signaling	calmodulin-domain protein kinase 7	AT5G12480.1	77.486	XP_024958772.1	calcium-dependent protein kinase 7-like isoform X1 [Cynara cardunculus var. scolymus] &gt;XP_024958773.1 calcium-dependent protein kinase 7-like isoform X1 [Cynara cardunculus var. scolymus] &gt;XP_024958774.1 calcium-dependent protein kinase 7-like isoform X1 [Cynara cardunculus var. scolymus]
CtAH11T0167300.1	2	308.455	314.96	346.106	Signaling	gamma tonoplast intrinsic protein	AT2G36830.1	71.486	XP_024985185.1	aquaporin TIP1-1-like [Cynara cardunculus var. scolymus]
CtAH11T0184700.1	3	52.2394	58.8845	51.5326	Signaling	ABC-2 type transporter family protein	AT5G06530.2	68.456	XP_024986726.1	ABC transporter G family member 22-like isoform X1 [Cynara cardunculus var. scolymus]
CtAH11T0240500.1	3	32.4176	29.5876	49.5978	Signaling	calcium-dependent protein kinase 6	AT4G23650.1	80.645	XP_024986592.1	calcium-dependent protein kinase 1-like [Cynara cardunculus var. scolymus]
CtAH11T0250100.1	7	345.281	353.114	341.831	Signaling	annexin 5	AT1G68090.1	35.806	RWR75114.1	annexin D5 [Cinnamomum micranthum f. kanehirae]
CtAH11T0255200.1	1	215.401	201.945	191.699	Signaling	Protein kinase superfamily protein	AT3G59350.2	65.738	XP_024985455.1	PTI1-like tyrosine-protein kinase 1 [Cynara cardunculus var. scolymus] &gt;KVH90907.1 Protein kinase, ATP binding site-containing protein [Cynara cardunculus var. scolymus]
CtAH11T0257900.1	2	385.102	324.314	277.966	Signaling	ralf-like 31	AT4G13950.1	64	XP_023763563.1	protein RALF-like 24 [Lactuca sativa] &gt;PLY85658.1 hypothetical protein LSAT_6X59080 [Lactuca sativa]
CtAH11T0259000.1	1	227.975	286.239	280.878	Signaling	plastid transcriptionally active 5	AT4G13670.1	43.21	XP_024985277.1	protein disulfide isomerase pTAC5, chloroplastic [Cynara cardunculus var. scolymus]
CtAH12T0028600.1	2	83.2433	113.127	90.0741	Signaling	Ankyrin repeat family protein	AT3G18670.2	34.39	XP_024963887.1	uncharacterized protein LOC112504169 isoform X1 [Cynara cardunculus var. scolymus]
CtAH12T0031000.1	7	937.945	910.461	862.165	Signaling	plasma-membrane associated cation-binding protein 1	AT4G20260.3	58.289	XP_024963030.1	plasma membrane-associated cation-binding protein 1-like [Cynara cardunculus var. scolymus]
CtAH12T0036400.1	1	47.4962	22.0627	56.6469	Signaling	Transducin/WD40 repeat-like superfamily protein	AT3G21060.1	65.286	XP_024977573.1	protein RBL isoform X2 [Cynara cardunculus var. scolymus]
CtAH12T0043500.1	3	114.57	130.146	181.819	Signaling	Tetratricopeptide repeat (TPR)-like superfamily protein	AT3G05625.1	62.439	KVI11023.1	Tetratricopeptide-like helical, partial [Cynara cardunculus var. scolymus]
CtAH12T0066300.1	2	54.7517	65.408	79.6971	Signaling	cullin-associated and neddylation dissociated	AT2G02560.2	77.541	XP_024967052.1	cullin-associated NEDD8-dissociated protein 1 isoform X1 [Cynara cardunculus var. scolymus] &gt;XP_024967053.1 cullin-associated NEDD8-dissociated protein 1 isoform X1 [Cynara cardunculus var. scolymus]
CtAH12T0093000.1	1	77.8378	48.2392	50.6954	Signaling	LMBR1-like membrane protein	AT3G08930.1	82.37	KVI11429.1	LMBR1-like membrane protein [Cynara cardunculus var. scolymus]
CtAH12T0107400.1	1	179.22	173.957	172.724	Signaling	Tetratricopeptide repeat (TPR)-like superfamily protein	AT5G48390.1	54.304	KVI11548.1	Meiosis specific protein SPO22 [Cynara cardunculus var. scolymus]
CtAH12T0112400.1	3	43.7538	41.0109	33.4618	Signaling	protein phosphatase 2C and cyclic nucleotide-binding/kinase domain-containing protein	AT2G20050.1	67.815	XP_024966365.1	protein phosphatase 2C and cyclic nucleotide-binding/kinase domain-containing protein isoform X1 [Cynara cardunculus var. scolymus] &gt;XP_024966366.1 protein phosphatase 2C and cyclic nucleotide-binding/kinase domain-containing protein isoform X1 [Cynara cardunculus var. scolymus]
CtAH12T0112500.1	2	187.094	202.245	160.492	Signaling	sugar transporter 14	AT1G77210.1	75.381	XP_024967182.1	sugar transport protein 14 [Cynara cardunculus var. scolymus] &gt;KVI11576.1 General substrate transporter [Cynara cardunculus var. scolymus]
CtAH12T0144800.1	2	59.8852	64.0699	40.5982	Signaling	diacylglycerol kinase 4	AT5G57690.1	66.811	XP_024968107.1	diacylglycerol kinase 4 [Cynara cardunculus var. scolymus] &gt;KVI11762.1 ATP-NAD kinase-like domain-containing protein [Cynara cardunculus var. scolymus]
CtAH12T0164600.1	1	24.9287	16.5774	24.0413	Signaling	ZRT/IRT-like protein 2	AT5G59520.1	60	XP_024967974.1	zinc transporter 2 [Cynara cardunculus var. scolymus] &gt;KVI11955.1 Zinc/iron permease [Cynara cardunculus var. scolymus]
CtAH12T0190700.1	2	101.408	91.891	120.456	Signaling	Leucine-rich repeat (LRR) family protein	AT5G21090.1	80.682	XP_024966532.1	leucine-rich repeat protein 1-like [Cynara cardunculus var. scolymus] &gt;KVI12176.1 Leucine-rich repeat-containing protein [Cynara cardunculus var. scolymus]
CtAH12T0212700.1	1	207.582	193.547	139.386	Signaling	heat shock factor binding protein	AT4G15802.1	53.333	KVI12506.1	hypothetical protein Ccrd_009097 [Cynara cardunculus var. scolymus]
CtAH12T0213800.1	2	35.3143	28.6525	38.8503	Signaling	cullin 1	AT4G02570.3	81.224	XP_024965573.1	cullin-1-like isoform X1 [Cynara cardunculus var. scolymus]
CtAH01T0142500.1	1	2176.59	2130.49	2260.47	Signaling	pleiotropic drug resistance 1	AT3G16340.1	61.453	KAD7117127.1	hypothetical protein E3N88_04395 [Mikania micrantha]
CtAH01T0190400.1	13	374.74	353.767	336.27	Signaling	Early-responsive to dehydration stress protein (ERD4)	AT1G30360.1	60.411	XP_024992416.1	CSC1-like protein ERD4 isoform X1 [Cynara cardunculus var. scolymus]
CtAH01T0227800.1	3	635.147	625.212	542.474	Signaling	Receptor-like protein kinase-related family protein	AT3G22060.1	30.204	KVH88333.1	Concanavalin A-like lectin/glucanase, subgroup [Cynara cardunculus var. scolymus]
CtAH02T0017200.1	3	1096.97	1289.21	1137.26	Signaling	plasma membrane intrinsic protein 1%3B4	AT4G00430.2	85.648	XP_024994267.1	aquaporin PIP1-1-like [Cynara cardunculus var. scolymus]
CtAH02T0021600.1	9	11306.5	10750	11610.1	Signaling	Disease resistance-responsive (dirigent-like protein) family protein	AT4G23690.1	53.595	KAA8522471.1	hypothetical protein F0562_013168 [Nyssa sinensis]
CtAH02T0025300.1	6	5958.34	6403.84	6433.36	Signaling	Pleckstrin homology (PH) domain-containing protein	AT4G23895.3	56.009	XP_024993907.1	uncharacterized protein LOC112527464 isoform X2 [Cynara cardunculus var. scolymus]
CtAH03T0028100.1	2	8149.13	8281.52	7701.31	Signaling	early nodulin-like protein 2	AT4G27520.1	47.131	XP_024967602.1	early nodulin-like protein 2 [Cynara cardunculus var. scolymus] &gt;KVI10471.1 Cupredoxin [Cynara cardunculus var. scolymus]
CtAH03T0051700.1	3	353.547	376.044	308.891	Signaling	Auxin-responsive family protein	AT5G35735.1	44.751	XP_024965410.1	cytochrome b561 and DOMON domain-containing protein At5g35735-like [Cynara cardunculus var. scolymus] &gt;KVI10647.1 cytochrome b561, eukaryote [Cynara cardunculus var. scolymus]
CtAH03T0275600.1	2	191.965	181.11	175.915	Signaling	plasma membrane intrinsic protein 1%3B4	AT4G00430.1	89.931	XP_024958750.1	aquaporin PIP1-3-like [Cynara cardunculus var. scolymus]
CtAH03T0300400.1	2	2085.92	2171.98	1792.09	Signaling	calmodulin 7	AT3G43810.2	99.324	XP_010551920.1	PREDICTED: calmodulin-7-like [Tarenaya hassleriana] &gt;XP_010528533.1 PREDICTED: calmodulin-7 [Tarenaya hassleriana] &gt;XP_010520482.1 PREDICTED: calmodulin-7-like [Tarenaya hassleriana] &gt;XP_022866494.1 calmodulin-7-like [Olea europaea var. sylvestris] &gt;KVI08104.1 Calcium-binding EF-hand [Cynara cardunculus var. scolymus] &gt;PLY85950.1 hypothetical protein LSAT_2X38321 [Lactuca sativa] &…
CtAH04T0079200.1	1	44.9269	25.1844	66.4874	Signaling	transmembrane nine 1	AT1G10950.1	83.507	XP_024961460.1	transmembrane 9 superfamily member 1-like [Cynara cardunculus var. scolymus]
CtAH04T0133200.1	1	297.74	218.133	269.423	Signaling	Late embryogenesis abundant (LEA) protein-like protein	AT5G54370.1	58.252	XP_024988855.1	uncharacterized protein LOC112523469 [Cynara cardunculus var. scolymus]
CtAH05T0012100.1	8	3669.41	3457.12	3623.16	Signaling	Leucine-rich repeat (LRR) family protein	AT3G24480.1	70.302	XP_024979987.1	leucine-rich repeat extensin-like protein 4 isoform X4 [Cynara cardunculus var. scolymus]
CtAH05T0218200.1	7	4193.78	3099.35	3910.33	Signaling	leucine-rich repeat/extensin 2	AT1G62440.1	71.471	XP_024959018.1	leucine-rich repeat extensin-like protein 6 [Cynara cardunculus var. scolymus] &gt;KVI01456.1 hypothetical protein Ccrd_020273 [Cynara cardunculus var. scolymus]
CtAH05T0228900.1	1	31.4889	92.3854	151.411	Signaling	Leucine-rich repeat (LRR) family protein	AT3G20820.1	52.041	NA	NA
CtAH05T0244700.1	5	182.3	163.934	138.908	Signaling	plastid transcriptionally active 4	AT1G65260.1	69.76	XP_024976719.1	probable membrane-associated 30 kDa protein, chloroplastic [Cynara cardunculus var. scolymus]
CtAH06T0045100.1	2	198.243	164.608	218.844	Signaling	Disease resistance-responsive (dirigent-like protein) family protein	AT1G65870.1	57.576	RYR51614.1	hypothetical protein Ahy_A06g026591 isoform A [Arachis hypogaea]
CtAH06T0050600.1	5	454.974	456.679	402.222	Signaling	Stress responsive A/B Barrel Domain-containing protein	AT5G22580.1	68.687	XP_024983770.1	stress-response A/B barrel domain-containing protein At5g22580 [Cynara cardunculus var. scolymus]
CtAH06T0062500.1	16	8907.11	10900.7	10407.8	Signaling	Leucine-rich repeat (LRR) family protein	AT3G20820.1	69.741	XP_024983392.1	DNA damage-repair/toleration protein DRT100-like [Cynara cardunculus var. scolymus] &gt;KVI00223.1 Leucine-rich repeat-containing protein [Cynara cardunculus var. scolymus]
CtAH06T0063600.1	10	3705.17	3765.76	3745.79	Signaling	receptor-like protein kinase 1	AT5G60900.1	44.444	KVI00248.1	Bulb-type lectin domain-containing protein [Cynara cardunculus var. scolymus]
CtAH06T0200900.1	3	780.343	611.839	624.911	Signaling	Remorin family protein	AT3G61260.1	64.964	XP_024992339.1	remorin [Cynara cardunculus var. scolymus] &gt;KVH89116.1 Remorin, C-terminal [Cynara cardunculus var. scolymus]
CtAH06T0213200.1	5	222.302	151.287	190.199	Signaling	calmodulin 7	AT3G43810.2	97.297	KXG37006.2	hypothetical protein SORBI_3002G424350 [Sorghum bicolor]
CtAH06T0243300.1	7	437.769	455.817	470.922	Signaling	G-box regulating factor 6	AT5G10450.1	85.656	KVH88156.1	14-3-3 domain-containing protein [Cynara cardunculus var. scolymus]
CtAH06T0310500.3	10	2061.99	2368.47	2111.13	Signaling	Regulator of chromosome condensation (RCC1) family protein	AT1G19880.1	66.544	XP_024972741.1	protein RCC2 homolog [Cynara cardunculus var. scolymus]
CtAH06T0323400.1	2	95.5877	89.2922	89.6823	Signaling	SPFH/Band 7/PHB domain-containing membrane-associated protein family	AT5G62740.1	91.579	XP_024973386.1	hypersensitive-induced response protein 1-like [Cynara cardunculus var. scolymus] &gt;XP_024973387.1 hypersensitive-induced response protein 1-like [Cynara cardunculus var. scolymus]
CtAH07T0020900.1	6	337.487	343.178	379.587	Signaling	SPFH/Band 7/PHB domain-containing membrane-associated protein family	AT5G62740.1	84.965	GER50001.1	SPFH/Band 7/PHB domain-containingmembrane-associated protein family [Striga asiatica]
CtAH07T0045000.1	1	898.351	767.885	819.698	Signaling	lysm domain GPI-anchored protein 1 precursor	AT1G21880.2	63.294	XP_024991685.1	lysM domain-containing GPI-anchored protein 1-like [Cynara cardunculus var. scolymus] &gt;KVI05403.1 Peptidoglycan-binding lysin domain-containing protein [Cynara cardunculus var. scolymus]
CtAH07T0102100.1	4	1998.89	1667.84	1651.48	Signaling	plasma membrane intrinsic protein 2	AT2G37170.2	81.185	XP_024990253.1	aquaporin PIP2-2-like [Cynara cardunculus var. scolymus] &gt;KVI04954.1 Aquaporin-like protein [Cynara cardunculus var. scolymus]
CtAH07T0242100.1	1	63.552	52.142	69.0964	Signaling	early nodulin-like protein 1	AT5G53870.2	45.274	XP_021997388.1	early nodulin-like protein 2 [Helianthus annuus] &gt;OTG04603.1 putative cupredoxin [Helianthus annuus]
CtAH07T0249900.1	3	117.17	145.906	136.961	Signaling	early nodulin-like protein 9	AT3G20570.1	44.068	XP_024960547.1	early nodulin-like protein 1 [Cynara cardunculus var. scolymus] &gt;KVI02299.1 Cupredoxin [Cynara cardunculus var. scolymus]
CtAH08T0009400.1	1	6144.48	4854.7	7756.09	Signaling	Protein kinase superfamily protein	AT5G24010.1	62.095	XP_024983907.1	probable receptor-like protein kinase At5g24010 [Cynara cardunculus var. scolymus] &gt;KVI10199.1 Concanavalin A-like lectin/glucanase, subgroup [Cynara cardunculus var. scolymus]
CtAH08T0052800.1	6	3256.49	3451.99	3490.11	Signaling	Calcium-dependent lipid-binding (CaLB domain) family protein	AT3G55470.2	50.327	KVI09832.1	C2 calcium-dependent membrane targeting, partial [Cynara cardunculus var. scolymus]
CtAH08T0092900.1	1	401.525	364.49	337.459	Signaling	plasma membrane intrinsic protein 2%3B4	AT5G60660.1	80.412	XP_021973144.1	aquaporin PIP2-4-like [Helianthus annuus] &gt;OTG20614.1 putative major intrinsic protein, Aquaporin-like protein [Helianthus annuus]
CtAH08T0108500.1	2	4019.55	3599.67	3659.6	Signaling	plasma membrane intrinsic protein 2%3B4	AT5G60660.1	85.664	XP_024990110.1	probable aquaporin PIP2-2 [Cynara cardunculus var. scolymus] &gt;KVI09358.1 Aquaporin-like protein [Cynara cardunculus var. scolymus]
CtAH08T0146800.1	2	581.781	450.539	532.637	Signaling	Gibberellin-regulated family protein	AT5G59845.1	48.515	PWA20737.1	Gibberellin regulated protein [Artemisia annua]
CtAH08T0180900.1	5	552.348	510.726	474.929	Signaling	cysteine-rich RLK (RECEPTOR-like protein kinase) 3	AT1G70530.3	35.362	KVI08660.1	hypothetical protein Ccrd_012958 [Cynara cardunculus var. scolymus]
CtAH08T0212200.1	6	476.461	555.129	632.149	Signaling	plasma-membrane associated cation-binding protein 1	AT4G20260.6	59.375	XP_023768949.1	plasma membrane-associated cation-binding protein 1 [Lactuca sativa]
CtAH08T0219900.1	3	320.397	336.918	322.321	Signaling	NDR1/HIN1-like 2	AT3G11650.1	48.198	XP_024977515.1	NDR1/HIN1-like protein 3 [Cynara cardunculus var. scolymus] &gt;KVI08342.1 Late embryogenesis abundant protein, LEA-14 [Cynara cardunculus var. scolymus]
CtAH08T0227000.1	1	294.58	748.295	680.042	Signaling	Leucine-rich receptor-like protein kinase family protein	AT3G28040.1	56.974	KVI08279.1	Leucine-rich repeat-containing protein [Cynara cardunculus var. scolymus]
CtAH09T0017400.2	17	2996.05	2799.92	2673.49	Signaling	pleiotropic drug resistance 7	AT1G15210.1	55.063	XP_024970012.1	ABC transporter G family member 35-like [Cynara cardunculus var. scolymus]
CtAH09T0017400.4	6	2776.62	2848.95	3076.49	Signaling	pleiotropic drug resistance 7	AT1G15210.1	55.063	XP_024970012.1	ABC transporter G family member 35-like [Cynara cardunculus var. scolymus]
CtAH09T0017500.1	18	1595.64	1667.39	1621.09	Signaling	pleiotropic drug resistance 7	AT1G15210.1	69.393	XP_024969106.1	ABC transporter G family member 36-like isoform X1 [Cynara cardunculus var. scolymus]
CtAH09T0017700.1	1	154.039	173.578	140.009	Signaling	pleiotropic drug resistance 7	AT1G15210.1	68.462	XP_024968956.1	ABC transporter G family member 35-like isoform X2 [Cynara cardunculus var. scolymus]
CtAH09T0017800.1	2	265.599	267.631	195.984	Signaling	pleiotropic drug resistance 7	AT1G15210.1	62	XP_024970858.1	ABC transporter G family member 35-like [Cynara cardunculus var. scolymus]
CtAH09T0036000.1	6	15632.2	15273.2	16956	Signaling	RmlC-like cupins superfamily protein	AT5G61750.1	57.778	XP_024970567.1	germin-like protein subfamily 3 member 4 [Cynara cardunculus var. scolymus] &gt;KVI06135.1 Cupin 1 [Cynara cardunculus var. scolymus]
CtAH09T0037000.1	2	105.769	100.254	73.76	Signaling	stress up-regulated Nod 19 protein	AT5G61820.2	53.902	XP_024970164.1	uncharacterized protein LOC112509435 [Cynara cardunculus var. scolymus]
CtAH09T0196100.1	3	188.378	183.889	194.441	Signaling	Leucine-rich repeat (LRR) family protein	AT4G06744.1	56.728	XP_024976246.1	uncharacterized protein At4g06744 [Cynara cardunculus var. scolymus] &gt;KVH99389.1 hypothetical protein Ccrd_022380 [Cynara cardunculus var. scolymus]
CtAH10T0025000.1	3	116.267	124.408	106.375	Signaling	basic transcription factor 3	AT1G17880.1	71.93	KVI03444.1	Nascent polypeptide-associated complex NAC domain-containing protein [Cynara cardunculus var. scolymus]
CtAH10T0033800.1	1	86.111	82.3842	74.2099	Signaling	basic transcription factor 3	AT1G17880.1	81.579	XP_024975202.1	nascent polypeptide-associated complex subunit beta-like [Cynara cardunculus var. scolymus]
CtAH10T0094700.1	1	48.548	25.2018	25.8076	Signaling	aluminum activated malate transporter family protein	AT5G46600.1	40.925	XP_024975923.1	aluminum-activated malate transporter 14-like [Cynara cardunculus var. scolymus]
CtAH10T0167500.1	18	2447.52	2537.36	2472.05	Signaling	receptor like protein 7	AT1G47890.1	33.724	XP_024980865.1	receptor-like protein 7 [Cynara cardunculus var. scolymus] &gt;KVH94852.1 Leucine-rich repeat-containing protein [Cynara cardunculus var. scolymus]
CtAH10T0247900.1	8	4002.28	3850.1	4095.7	Signaling	chloroplastic drought-induced stress protein of 32 kD	AT1G76080.1	64.194	XP_024970833.1	LOW QUALITY PROTEIN: thioredoxin-like protein CDSP32, chloroplastic [Cynara cardunculus var. scolymus]
CtAH11T0014100.1	2	641.577	690.668	1636.25	Signaling	Gibberellin-regulated family protein	AT5G14920.1	67.692	XP_023743776.1	gibberellin-regulated protein 14-like, partial [Lactuca sativa]
CtAH11T0049400.1	7	3700.35	3704.21	3937.43	Signaling	PLC-like phosphodiesterases superfamily protein	AT1G13680.1	58.006	XP_024978267.1	PI-PLC X domain-containing protein At5g67130 [Cynara cardunculus var. scolymus]
CtAH11T0178800.1	1	121.4	114.385	118.379	Signaling	Disease resistance-responsive (dirigent-like protein) family protein	AT1G58170.1	53.409	KVH90595.1	Plant disease resistance response protein [Cynara cardunculus var. scolymus]
CtAH11T0232200.1	2	6669.12	6813.21	6880.03	Signaling	plasma membrane intrinsic protein 1%3B4	AT4G00430.1	90.278	XP_024986017.1	aquaporin PIP1-3 [Cynara cardunculus var. scolymus] &gt;KVH90094.1 Aquaporin-like protein [Cynara cardunculus var. scolymus]
CtAH12T0142600.1	1	158.27	131.408	147.387	Signaling	tetraspanin8	AT2G23810.1	71.642	XP_024967746.1	tetraspanin-8-like [Cynara cardunculus var. scolymus] &gt;KVI11758.1 hypothetical protein Ccrd_009832 [Cynara cardunculus var. scolymus]
CtAH12T0162100.1	21	8025.69	7356.03	7533.84	Signaling	Neutral/alkaline non-lysosomal ceramidase	AT1G07380.2	74.084	XP_024967586.1	neutral ceramidase 2-like [Cynara cardunculus var. scolymus]
CtAH12T0166200.1	2	145.282	85.1904	132.292	Signaling	outer plastid envelope protein 16-1	AT2G28900.1	62.238	XP_024967183.1	outer envelope pore protein 16, chloroplastic [Cynara cardunculus var. scolymus]
CtAH12T0166300.1	2	82.1663	79.4735	95.1905	Signaling	outer plastid envelope protein 16-1	AT2G28900.1	48.276	XP_024967183.1	outer envelope pore protein 16, chloroplastic [Cynara cardunculus var. scolymus]
CtAH01T0016900.1	1	72.0065	37.2598	62.35	Other proteins in EVs	Glycosyl transferase%2C family 35	AT3G29320.1	70.918	XP_024973679.1	alpha-1,4 glucan phosphorylase L isozyme, chloroplastic/amyloplastic isoform X1 [Cynara cardunculus var. scolymus]
CtAH01T0017100.1	2	168.521	231.057	222.877	Other proteins in EVs	UDP-glucose 6-dehydrogenase family protein	AT5G15490.1	88.542	XP_024975355.1	UDP-glucose 6-dehydrogenase 3 [Cynara cardunculus var. scolymus] &gt;KVI02577.1 6-phosphogluconate dehydrogenase, C-terminal-like protein [Cynara cardunculus var. scolymus]
CtAH01T0030200.1	3	118.708	104.483	99.8558	Other proteins in EVs	nicotinate phosphoribosyltransferase 1	AT4G36940.1	79.602	KVI02678.1	Nicotinate phosphoribosyltransferase-like protein [Cynara cardunculus var. scolymus]
CtAH01T0042600.1	6	245.485	275.379	282.956	Other proteins in EVs	Translation protein SH3-like family protein	AT3G49910.1	79.47	XP_024978231.1	60S ribosomal protein L26-1-like [Cynara cardunculus var. scolymus] &gt;KVH92421.1 KOW-like protein [Cynara cardunculus var. scolymus]
CtAH01T0045300.1	4	80.0329	99.4541	91.6259	Other proteins in EVs	TCP-1/cpn60 chaperonin family protein	AT3G02530.1	91.215	XP_024974522.1	T-complex protein 1 subunit zeta 1 [Cynara cardunculus var. scolymus] &gt;XP_024974523.1 T-complex protein 1 subunit zeta 1 [Cynara cardunculus var. scolymus]
CtAH01T0047100.1	2	78.945	59.2285	59.9762	Other proteins in EVs	Chalcone and stilbene synthase family protein	AT5G13930.1	85.894	BAV37882.1	chalcone synthase [Carthamus tinctorius]
CtAH01T0052200.1	2	16.7881	13.7695	24.7135	Other proteins in EVs	S-adenosyl-L-methionine-dependent methyltransferases superfamily protein	AT4G36470.1	50	KVI02836.1	SAM dependent carboxyl methyltransferase [Cynara cardunculus var. scolymus]
CtAH01T0055400.1	5	737.468	571.38	615.593	Other proteins in EVs	fructose-bisphosphate aldolase 2	AT4G38970.1	72.917	XP_024974048.1	fructose-bisphosphate aldolase 1, chloroplastic-like isoform X2 [Cynara cardunculus var. scolymus]
CtAH01T0057600.1	2	65.6268	62.0181	63.0534	Other proteins in EVs	flavanone 3-hydroxylase	AT3G51240.1	74.515	AHY99670.1	flavanone 3-hydroxylase [Carthamus tinctorius]
CtAH01T0059100.1	4	348.715	390.141	364.428	Other proteins in EVs	Histone superfamily protein	AT5G10390.1	99.265	XP_004252600.1	histone H3.2-like [Solanum lycopersicum] &gt;XP_006364137.1 PREDICTED: histone H3.2-like [Solanum tuberosum] &gt;XP_008795734.1 histone H3.2 [Phoenix dactylifera] &gt;XP_015059531.1 histone H3.2-like [Solanum pennellii] &gt;XP_016497378.1 PREDICTED: histone H3.2-like [Nicotiana tabacum] &gt;XP_021645869.1 histone H3.2-like [Hevea brasiliensis] &gt;XP_021980424.1 histone H3.2 [Helianthus annuus] &…
CtAH01T0072900.1	3	143.007	127.738	116.353	Other proteins in EVs	UDP-glucose pyrophosphorylase 2	AT5G17310.2	81.933	XP_024973614.1	UTP--glucose-1-phosphate uridylyltransferase [Cynara cardunculus var. scolymus]
CtAH01T0073000.1	3	225.853	169.64	180.093	Other proteins in EVs	cytosolic NADP+-dependent isocitrate dehydrogenase	AT1G65930.1	79.101	XP_024973481.1	isocitrate dehydrogenase [NADP] [Cynara cardunculus var. scolymus]
CtAH01T0077400.1	1	929.791	286.354	1033.35	Other proteins in EVs	NA	NA	NA	NA	NA
CtAH01T0079000.1	5	79.9122	97.6774	102.402	Other proteins in EVs	protein EMBRYO DEFECTIVE 2247	AT5G16715.1	77.51	KVI03113.1	Aminoacyl-tRNA synthetase, class 1a, anticodon-binding [Cynara cardunculus var. scolymus]
CtAH01T0084700.1	4	150.488	207.038	169.033	Other proteins in EVs	asparagine synthetase 3	AT5G10240.2	81.215	KVG42497.1	Asparagine synthase [Cynara cardunculus var. scolymus]
CtAH01T0089600.1	10	646.683	659.814	648.897	Other proteins in EVs	actin 7	AT5G09810.1	98.939	KVH87867.1	Actin/actin-like conserved site-containing protein [Cynara cardunculus var. scolymus]
CtAH01T0096500.1	1	44.9038	66.7912	78.3542	Other proteins in EVs	myo-inositol monophosphatase like 1	AT1G31190.1	69.129	PLY92540.1	hypothetical protein LSAT_5X36260 [Lactuca sativa]
CtAH01T0102400.1	1	6.42202	11.6563	16.6322	Other proteins in EVs	kinesin like protein for actin based chloroplast movement 1	AT5G10470.2	67.155	XP_024973530.1	kinesin-like protein KIN-14B [Cynara cardunculus var. scolymus] &gt;KVI03211.1 hypothetical protein Ccrd_018493 [Cynara cardunculus var. scolymus]
CtAH01T0113000.1	2	32.2874	35.8742	31.7081	Other proteins in EVs	malonyl-CoA decarboxylase family protein	AT4G04320.1	65.84	XP_024982596.1	malonyl-CoA decarboxylase, mitochondrial isoform X2 [Cynara cardunculus var. scolymus]
CtAH01T0124100.1	5	200.935	188.024	195.393	Other proteins in EVs	endonuclease 4	AT4G21585.4	70.036	XP_024983985.1	endonuclease 4-like [Cynara cardunculus var. scolymus] &gt;XP_024983986.1 endonuclease 4-like [Cynara cardunculus var. scolymus]
CtAH01T0134900.1	6	260.884	244.035	254.555	Other proteins in EVs	photosystem II subunit QA	AT4G21280.1	71.93	XP_024983641.1	oxygen-evolving enhancer protein 3-2, chloroplastic-like [Cynara cardunculus var. scolymus] &gt;KVI01047.1 Photosystem II PsbQ, oxygen evolving complex [Cynara cardunculus var. scolymus]
CtAH01T0141100.1	2	42.7629	26.1331	56.4352	Other proteins in EVs	starch synthase 3	AT1G11720.2	64.711	XP_024983157.1	starch synthase 3, chloroplastic/amyloplastic-like isoform X1 [Cynara cardunculus var. scolymus]
CtAH01T0143400.1	3	160.981	182.569	166.728	Other proteins in EVs	tRNA synthetase class I (I%2C L%2C M and V) family protein	AT4G10320.1	62.612	XP_024982543.1	isoleucine--tRNA ligase, cytoplasmic [Cynara cardunculus var. scolymus]
CtAH01T0160500.1	1	31.6323	29.2728	20.8742	Other proteins in EVs	transthyretin-like protein	AT5G58220.3	53.333	XP_024993054.1	uric acid degradation bifunctional protein TTL isoform X2 [Cynara cardunculus var. scolymus]
CtAH01T0167100.1	1	543.191	516.19	518.973	Other proteins in EVs	light-harvesting chlorophyll-protein complex II subunit B1	AT2G34430.1	79.762	XP_022898821.1	chlorophyll a-b binding protein 21, chloroplastic-like [Olea europaea var. sylvestris]
CtAH01T0183700.1	10	119.213	154.721	163.359	Other proteins in EVs	damaged DNA binding protein 1A	AT4G05420.1	89.44	XP_024963633.1	DNA damage-binding protein 1 isoform X1 [Cynara cardunculus var. scolymus]
CtAH01T0183800.1	1	1303.77	1265.63	1364.72	Other proteins in EVs	photosystem I subunit K	AT1G30380.1	81.061	XP_022012130.1	photosystem I reaction center subunit psaK, chloroplastic-like [Helianthus annuus] &gt;OTF95298.1 putative photosystem I subunit K [Helianthus annuus]
CtAH01T0194400.1	1	1086.26	1142.49	1091.21	Other proteins in EVs	Transketolase family protein	AT2G34590.1	81.373	KVH89389.1	Transketolase, C-terminal, partial [Cynara cardunculus var. scolymus]
CtAH01T0208500.1	1	60.5786	94.8298	105.791	Other proteins in EVs	maternal effect embryo arrest 18	AT2G34090.1	69.72	XP_024992620.1	uncharacterized protein YNL011C isoform X1 [Cynara cardunculus var. scolymus]
CtAH01T0208600.1	1	30.722	23.1131	13.2514	Other proteins in EVs	senescence-associated gene 12	AT5G45890.1	52.161	XP_024992824.1	senescence-specific cysteine protease SAG39-like isoform X2 [Cynara cardunculus var. scolymus]
CtAH01T0221000.1	2	583.539	543.726	569.472	Other proteins in EVs	secretory carrier 3	AT1G61250.1	55.016	XP_024992579.1	secretory carrier-associated membrane protein 2-like [Cynara cardunculus var. scolymus] &gt;XP_024992580.1 secretory carrier-associated membrane protein 2-like [Cynara cardunculus var. scolymus]
CtAH01T0227000.1	1	227.729	215.223	200.235	Other proteins in EVs	C-terminal cysteine residue is changed to a serine 1	AT1G11530.1	62.385	KVH88327.1	Myc-type, basic helix-loop-helix (bHLH) domain-containing protein [Cynara cardunculus var. scolymus]
CtAH01T0232100.1	2	92.796	102.233	109.555	Other proteins in EVs	glyoxalase/bleomycin resistance protein/dioxygenase superfamily protein	AT1G11840.5	78.882	XP_024995901.1	lactoylglutathione lyase GLX1 [Cynara cardunculus var. scolymus] &gt;XP_024995906.1 lactoylglutathione lyase GLX1 [Cynara cardunculus var. scolymus]
CtAH01T0232800.1	4	70.9259	98.5557	99.2841	Other proteins in EVs	Glycine cleavage T-protein family	AT1G11860.3	79.951	KVI09378.1	Glycine cleavage system T protein [Cynara cardunculus var. scolymus]
CtAH01T0232900.1	1	2047.86	2070.48	2290.05	Other proteins in EVs	Dihydrolipoamide succinyltransferase	AT5G55070.2	72.356	XP_024986269.1	dihydrolipoyllysine-residue succinyltransferase component of 2-oxoglutarate dehydrogenase complex 2, mitochondrial-like [Cynara cardunculus var. scolymus] &gt;XP_024986277.1 dihydrolipoyllysine-residue succinyltransferase component of 2-oxoglutarate dehydrogenase complex 2, mitochondrial-like [Cynara cardunculus var. scolymus]
CtAH01T0236300.1	1	49.2951	77.569	85.2957	Other proteins in EVs	HSP20-like chaperones superfamily protein	AT2G27140.1	35.266	XP_024996775.1	inactive protein RESTRICTED TEV MOVEMENT 2-like [Cynara cardunculus var. scolymus]
CtAH01T0240100.1	1	350.235	318.793	364.902	Other proteins in EVs	Mo25 family protein	AT5G47540.1	84.859	XP_024961331.1	putative MO25-like protein At5g47540 [Cynara cardunculus var. scolymus]
CtAH02T0011000.1	1	32.8059	31.4318	39.5958	Other proteins in EVs	D-isomer specific 2-hydroxyacid dehydrogenase family protein	AT1G12550.1	53.165	XP_024994435.1	glyoxylate/hydroxypyruvate reductase HPR3 [Cynara cardunculus var. scolymus]
CtAH02T0012000.1	1	60.9852	54.5191	70.067	Other proteins in EVs	nucleotide-rhamnose synthase/epimerase-reductase	AT1G63000.1	79.937	XP_024994198.1	bifunctional dTDP-4-dehydrorhamnose 3,5-epimerase/dTDP-4-dehydrorhamnose reductase [Cynara cardunculus var. scolymus]
CtAH02T0014200.1	5	98.6895	83.5779	86.2206	Other proteins in EVs	UDP-D-glucose/UDP-D-galactose 4-epimerase 3	AT1G63180.1	72.595	XP_024993863.1	bifunctional UDP-glucose 4-epimerase and UDP-xylose 4-epimerase 3 [Cynara cardunculus var. scolymus]
CtAH02T0019800.1	1	999.768	521.548	428.435	Other proteins in EVs	heat shock-like protein	AT5G52640.1	85.897	XP_024995137.1	heat shock protein 83-like isoform X1 [Cynara cardunculus var. scolymus]
CtAH02T0027400.1	5	217.489	207.676	186.687	Other proteins in EVs	regulatory particle non-ATPase 12A	AT1G64520.1	82.022	XP_024994092.1	26S proteasome non-ATPase regulatory subunit 8 homolog A [Cynara cardunculus var. scolymus]
CtAH02T0027500.1	1	33.5863	37.8569	42.9556	Other proteins in EVs	cytochrome C oxidase subunit	AT3G62400.1	80.952	XP_022026015.1	cytochrome c oxidase subunit 5C-1 [Helianthus annuus]
CtAH02T0030400.1	1	54.9987	0	60.1617	Other proteins in EVs	Metal-dependent protein hydrolase	AT5G41970.1	76.19	XP_024995099.1	UPF0160 protein [Cynara cardunculus var. scolymus]
CtAH02T0031700.1	3	76.8467	119.539	106.678	Other proteins in EVs	methionine gamma-lyase	AT1G64660.1	72.055	XP_023770385.1	methionine gamma-lyase-like [Lactuca sativa] &gt;PLY97928.1 hypothetical protein LSAT_3X14400 [Lactuca sativa]
CtAH02T0035800.1	2	227.36	234.334	240.527	Other proteins in EVs	Single hybrid motif superfamily protein	AT1G32470.1	77.844	XP_024994175.1	glycine cleavage system H protein, mitochondrial [Cynara cardunculus var. scolymus] &gt;KVH95235.1 2-oxo acid dehydrogenase, lipoyl-binding site-containing protein [Cynara cardunculus var. scolymus]
CtAH02T0047300.1	5	187.989	222.387	186.748	Other proteins in EVs	RP non-ATPase subunit 8A	AT5G05780.1	88.312	XP_023768764.1	26S proteasome non-ATPase regulatory subunit 7 homolog A [Lactuca sativa] &gt;PLY81708.1 hypothetical protein LSAT_3X23141 [Lactuca sativa]
CtAH02T0048700.1	4	188.099	179.206	202.43	Other proteins in EVs	translocon at the inner envelope membrane of chloroplasts 55-II	AT2G24820.1	69.63	KVH95087.1	Pheophorbide a oxygenase, partial [Cynara cardunculus var. scolymus]
CtAH02T0055200.1	3	124.534	123.818	128.827	Other proteins in EVs	harpin-induced protein	AT5G11890.1	35.526	XP_024994812.1	NDR1/HIN1-like protein 13 [Cynara cardunculus var. scolymus] &gt;KVH95082.1 Late embryogenesis abundant protein, LEA-14 [Cynara cardunculus var. scolymus]
CtAH02T0055500.1	1	20.9939	9.84334	32.5472	Other proteins in EVs	beta-fructofuranosidase 5	AT1G55120.1	55.957	KVH95083.1	Concanavalin A-like lectin/glucanase superfamily [Cynara cardunculus var. scolymus]
CtAH02T0056800.1	3	466.426	429.552	425.968	Other proteins in EVs	translationally controlled tumor protein	AT3G16640.1	79.762	KVH88892.1	Mss4-like protein [Cynara cardunculus var. scolymus]
CtAH02T0064000.1	1	195.611	369.358	292.35	Other proteins in EVs	3-oxo-5-alpha-steroid 4-dehydrogenase (DUF1295)	AT1G73650.3	64.948	XP_024994951.1	uncharacterized protein LOC112528214 isoform X1 [Cynara cardunculus var. scolymus] &gt;KVH95561.1 3-oxo-5-alpha-steroid 4-dehydrogenase, C-terminal [Cynara cardunculus var. scolymus]
CtAH02T0066500.1	8	296.911	241.67	258.12	Other proteins in EVs	DC1 domain-containing protein	AT1G60420.1	63.047	XP_024993483.1	probable nucleoredoxin 1 [Cynara cardunculus var. scolymus]
CtAH02T0073300.1	1	27.0432	26.8494	32.9284	Other proteins in EVs	photosystem I light harvesting complex protein	AT3G61470.1	79.372	XP_024994311.1	chlorophyll a-b binding protein, chloroplastic [Cynara cardunculus var. scolymus]
CtAH02T0075300.1	3	275.515	323.62	323.675	Other proteins in EVs	cyclophilin 20-2	AT5G13120.1	60.714	XP_022036818.1	photosynthetic NDH subunit of lumenal location 5, chloroplastic-like [Helianthus annuus] &gt;OTG23730.1 putative cyclophilin 20-2 [Helianthus annuus]
CtAH02T0077300.1	1	4.6994	20.9065	22.3408	Other proteins in EVs	Aldolase-type TIM barrel family protein	AT5G13420.1	70.709	KAD5317153.1	hypothetical protein E3N88_17099 [Mikania micrantha]
CtAH02T0078700.1	3	160.465	157.409	151.607	Other proteins in EVs	cobalt ion-binding protein	AT5G47870.1	76.19	XP_024993435.1	DNA repair RAD52-like protein 2, chloroplastic [Cynara cardunculus var. scolymus]
CtAH02T0083900.1	1	76.1364	74.2384	70.9009	Other proteins in EVs	photosystem II stability/assembly factor%2C chloroplast (HCF136)	AT5G23120.2	85.976	XP_024994918.1	photosystem II stability/assembly factor HCF136, chloroplastic [Cynara cardunculus var. scolymus]
CtAH02T0092800.1	3	185.876	190.121	188.521	Other proteins in EVs	2-oxoacid dehydrogenases acyltransferase family protein	AT1G34430.1	74.935	KVH95935.1	2-oxoacid dehydrogenase acyltransferase, catalytic domain-containing protein [Cynara cardunculus var. scolymus]
CtAH02T0093800.1	1	337.211	187.707	176.164	Other proteins in EVs	transmembrane protein	AT4G28100.1	67.596	KVH95929.1	hypothetical protein Ccrd_001998 [Cynara cardunculus var. scolymus]
CtAH02T0094300.1	2	110.547	94.4855	99.6617	Other proteins in EVs	photosystem II reaction center PSB29 protein	AT2G20890.1	79.646	KVH95913.1	Photosystem II Psp29, biogenesis [Cynara cardunculus var. scolymus]
CtAH02T0099800.1	1	143.043	119.125	152.974	Other proteins in EVs	protochlorophyllide oxidoreductase C	AT1G03630.1	79.597	XP_023766031.1	protochlorophyllide reductase, chloroplastic [Lactuca sativa] &gt;PLY83839.1 hypothetical protein LSAT_3X41481 [Lactuca sativa]
CtAH02T0108300.1	5	130.631	117.2	131.27	Other proteins in EVs	GMP synthase (glutamine-hydrolyzing)%2C putative / glutamine amidotransferase	AT1G63660.1	78.957	XP_024984869.1	uncharacterized protein LOC112520661 [Cynara cardunculus var. scolymus]
CtAH02T0108900.1	1	45.4892	29.8446	34.2127	Other proteins in EVs	proline-rich protein 2	AT2G21140.1	35.354	XP_024995606.1	repetitive proline-rich cell wall protein 2-like [Cynara cardunculus var. scolymus]
CtAH02T0109300.3	3	146.995	133.184	152.21	Other proteins in EVs	Amidase family protein	AT4G34880.2	51.951	KVH96004.1	Amidase, partial [Cynara cardunculus var. scolymus]
CtAH02T0111300.1	4	56.1783	34.5868	49.4953	Other proteins in EVs	hydroxypyruvate reductase	AT1G68010.3	79.141	KAD3642107.1	hypothetical protein E3N88_31331 [Mikania micrantha]
CtAH02T0116500.1	1	369.312	409.745	399.969	Other proteins in EVs	RS-containing zinc finger protein 21	AT1G23860.3	84.746	KVH97762.1	hypothetical protein Ccrd_000099 [Cynara cardunculus var. scolymus]
CtAH02T0116800.1	2	51.9147	59.0672	84.3427	Other proteins in EVs	MLP-like protein 423	AT1G24020.2	54	XP_024994967.1	MLP-like protein 423 [Cynara cardunculus var. scolymus] &gt;KVH96066.1 Bet v I domain-containing protein [Cynara cardunculus var. scolymus]
CtAH02T0118700.1	4	161.854	112.62	129.581	Other proteins in EVs	pyruvate dehydrogenase complex E1 alpha subunit	AT1G59900.1	80.101	KVH96087.1	hypothetical protein Ccrd_001825, partial [Cynara cardunculus var. scolymus]
CtAH02T0123400.1	2	38.5841	44.884	42.5551	Other proteins in EVs	voltage dependent anion channel 1	AT3G01280.1	71.739	XP_024993600.1	mitochondrial outer membrane protein porin of 36 kDa [Cynara cardunculus var. scolymus] &gt;KVH96127.1 Eukaryotic porin/Tom40 [Cynara cardunculus var. scolymus]
CtAH02T0124900.1	3	180.283	175.56	150.401	Other proteins in EVs	ssDNA-binding transcriptional regulator	AT2G02740.1	67.969	KVH96145.1	Plant transcription factor, partial [Cynara cardunculus var. scolymus]
CtAH02T0133600.1	2	29.9249	29.7466	36.2343	Other proteins in EVs	glucan synthase-like 10	AT3G07160.3	74.153	XP_024994756.1	callose synthase 9 isoform X3 [Cynara cardunculus var. scolymus]
CtAH02T0138300.1	5	95.072	88.6872	95.5143	Other proteins in EVs	phosphoglucomutase%2C putative / glucose phosphomutase	AT1G70820.1	72.821	KVH96240.1	Alpha-D-phosphohexomutase, alpha/beta/alpha domain I [Cynara cardunculus var. scolymus]
CtAH02T0177000.1	3	94.4896	93.231	98.6062	Other proteins in EVs	ARM repeat superfamily protein	AT2G31660.1	72.832	XP_024993576.1	importin beta-like SAD2 [Cynara cardunculus var. scolymus] &gt;XP_024993577.1 importin beta-like SAD2 [Cynara cardunculus var. scolymus]
CtAH02T0178200.1	1	47.9965	50.3969	37.5459	Other proteins in EVs	La protein 1	AT4G32720.1	53.75	XP_024963498.1	la protein 1 isoform X1 [Cynara cardunculus var. scolymus] &gt;KVH85773.1 hypothetical protein Ccrd_025428 [Cynara cardunculus var. scolymus]
CtAH02T0180600.1	2	238.32	200.423	231.785	Other proteins in EVs	aspartate aminotransferase 3	AT5G11520.1	79.268	XP_024962747.1	aspartate aminotransferase, cytoplasmic-like [Cynara cardunculus var. scolymus] &gt;KVH87841.1 Aminotransferase, class I/classII [Cynara cardunculus var. scolymus]
CtAH02T0181500.1	7	153.214	104.356	160.747	Other proteins in EVs	RNA polymerase I-associated factor PAF67	AT5G25757.1	76.727	KVG09074.1	Translation initiation factor 3 complex, subunit L [Cynara cardunculus var. scolymus]
CtAH02T0194700.1	3	103.53	116.079	128.217	Other proteins in EVs	photosynthetic electron transfer A	ATCG00540.1	89.441	RKF73170.1	Cytochrome f [Golovinomyces cichoracearum]
CtAH02T0196000.1	2	336.704	335.738	344.64	Other proteins in EVs	Beta-1%2C3-N-Acetylglucosaminyltransferase family protein	AT4G32090.1	36.283	XP_024995495.1	TPD1 protein homolog 1-like [Cynara cardunculus var. scolymus]
CtAH02T0204300.2	1	422.167	385.416	410.135	Other proteins in EVs	NA	NA	NA	XP_023753026.1	uncharacterized protein LOC111901408 [Lactuca sativa]
CtAH02T0209600.1	3	77.2345	81.5652	71.1213	Other proteins in EVs	ATP-citrate lyase B-1	AT3G06650.1	80.734	XP_024994140.1	ATP-citrate synthase beta chain protein 2 [Cynara cardunculus var. scolymus] &gt;XP_024994141.1 ATP-citrate synthase beta chain protein 2 [Cynara cardunculus var. scolymus]
CtAH02T0215900.1	1	50.6958	61.8733	0	Other proteins in EVs	NA	NA	NA	NA	NA
CtAH02T0217200.1	3	48.62	42.6848	57.6063	Other proteins in EVs	HAD-superfamily hydrolase%2C subfamily IG%2C 5'-nucleotidase	AT5G48960.1	77.208	KVH96397.1	hypothetical protein Ccrd_001514 [Cynara cardunculus var. scolymus]
CtAH03T0003000.1	1	63.9029	64.9545	59.6381	Other proteins in EVs	inositol-1%2C4%2C5-trisphosphate 5-phosphatase	AT4G27020.1	78.758	XP_024968206.1	uncharacterized protein LOC112507748 [Cynara cardunculus var. scolymus]
CtAH03T0003800.1	2	134.063	126.435	136.356	Other proteins in EVs	Alanyl-tRNA synthetase	AT1G50200.1	73.004	XP_024966283.1	alanine--tRNA ligase [Cynara cardunculus var. scolymus]
CtAH03T0006100.1	1	146.714	112.061	113.385	Other proteins in EVs	ALA-interacting subunit 1	AT3G12740.1	73.252	XP_024966258.1	ALA-interacting subunit 1-like [Cynara cardunculus var. scolymus]
CtAH03T0014100.1	1	49.2048	43.7411	61.2058	Other proteins in EVs	varicose-like protein	AT3G13290.1	51.522	XP_024966372.1	enhancer of mRNA-decapping protein 4-like isoform X1 [Cynara cardunculus var. scolymus]
CtAH03T0014800.1	3	81.9622	126.87	124.365	Other proteins in EVs	Aldolase superfamily protein	AT4G26530.1	83.52	XP_024966369.1	fructose-bisphosphate aldolase, cytoplasmic isozyme 1 [Cynara cardunculus var. scolymus]
CtAH03T0015300.1	1	113.049	103.222	109.768	Other proteins in EVs	farnesyl diphosphate synthase 1	AT5G47770.1	66.938	AFW98443.1	farnesyl diphosphate synthase [Tanacetum coccineum]
CtAH03T0023700.1	1	58.0384	51.1874	45.4768	Other proteins in EVs	light-harvesting chlorophyll B-binding protein 3	AT5G54270.1	89.057	XP_024966246.1	chlorophyll a-b binding protein 13, chloroplastic [Cynara cardunculus var. scolymus]
CtAH03T0027900.1	5	102.253	124.847	100.946	Other proteins in EVs	haloacid dehalogenase-like hydrolase family protein	AT5G53850.2	64.646	KVI10469.1	Class II aldolase/adducin N-terminal [Cynara cardunculus var. scolymus]
CtAH03T0030500.1	1	113.808	91.0739	92.4941	Other proteins in EVs	cobalt ion binding protein	AT3G15000.1	54.358	KVI10457.1	Concanavalin A-like lectin/glucanase, subgroup [Cynara cardunculus var. scolymus]
CtAH03T0036500.1	1	144.195	188.72	132.156	Other proteins in EVs	rhamnose biosynthesis 1	AT1G78570.1	78.557	KVI10543.1	dTDP-4-dehydrorhamnose reductase [Cynara cardunculus var. scolymus]
CtAH03T0041100.1	1	121.062	103.59	89.6201	Other proteins in EVs	Translation initiation factor 2%2C small GTP-binding protein	AT1G17220.1	63.567	XP_024965479.1	translation initiation factor IF-2, chloroplastic [Cynara cardunculus var. scolymus]
CtAH03T0050000.1	5	133.356	134.695	102.96	Other proteins in EVs	glucose-6-phosphate dehydrogenase 1	AT5G35790.1	79.159	XP_024967146.1	glucose-6-phosphate 1-dehydrogenase, chloroplastic isoform X2 [Cynara cardunculus var. scolymus]
CtAH03T0050300.1	1	94.0722	88.3302	72.895	Other proteins in EVs	DNAJ heat shock N-terminal domain-containing protein	AT2G05230.1	48.729	XP_024968687.1	uncharacterized protein LOC112508138 [Cynara cardunculus var. scolymus] &gt;KVI10609.1 DnaJ domain-containing protein [Cynara cardunculus var. scolymus]
CtAH03T0052300.1	1	45.1238	99.6184	80.5336	Other proteins in EVs	Immunoglobulin E-set superfamily protein	AT3G07880.1	60.766	XP_024966414.1	rho GDP-dissociation inhibitor 1-like [Cynara cardunculus var. scolymus] &gt;KVI10639.1 Immunoglobulin E-set [Cynara cardunculus var. scolymus]
CtAH03T0053600.1	1	53.1921	71.0061	88.7516	Other proteins in EVs	NA	NA	NA	XP_024968021.1	abscisic acid and environmental stress-inducible protein-like [Cynara cardunculus var. scolymus] &gt;KVI10658.1 Glycine rich protein [Cynara cardunculus var. scolymus]
CtAH03T0054100.1	1	17.3984	7.73975	9.92639	Other proteins in EVs	Metallo-hydrolase/oxidoreductase superfamily protein	AT2G04530.1	70.085	XP_024965610.1	tRNase Z TRZ2, chloroplastic [Cynara cardunculus var. scolymus]
CtAH03T0064500.1	1	175.43	122.475	185.275	Other proteins in EVS	Pyridoxal-dependent decarboxylase family protein	AT3G14390.1	78.099	XP_024967346.1	diaminopimelate decarboxylase 1, chloroplastic-like [Cynara cardunculus var. scolymus]
CtAH03T0067600.1	1	135.94	107.863	0	Other proteins in EVs	cold%2C circadian rhythm%2C and rna binding 2	AT2G21660.2	75.472	XP_024965295.1	glycine-rich RNA-binding protein-like isoform X1 [Cynara cardunculus var. scolymus] &gt;KVI10732.1 Nucleotide-binding, alpha-beta plait [Cynara cardunculus var. scolymus]
CtAH03T0069600.1	1	89.007	157.349	0	Other proteins in EVs	DNA-binding family protein	AT4G34430.1	43.267	XP_024966488.1	SWI/SNF complex subunit SWI3D isoform X1 [Cynara cardunculus var. scolymus]
CtAH03T0075900.1	1	30.4293	14.1655	29.089	Other proteins in EVs	ARP protein (REF)	AT1G49670.1	69.61	XP_024968645.1	probable quinone oxidoreductase isoform X2 [Cynara cardunculus var. scolymus]
CtAH03T0076600.1	14	622.547	605.421	605.366	Other proteins in EVs	nitrite reductase 1	AT2G15620.1	73.175	KVI10737.1	hypothetical protein Ccrd_010861 [Cynara cardunculus var. scolymus]
CtAH03T0077300.1	5	95.9868	94.6486	91.2077	Other proteins in EVs	3-methylcrotonyl-CoA carboxylase	AT4G34030.1	71.376	XP_024960407.1	methylcrotonoyl-CoA carboxylase beta chain, mitochondrial isoform X1 [Cynara cardunculus var. scolymus] &gt;KVI01745.1 Acetyl-coenzyme A carboxyltransferase, C-terminal [Cynara cardunculus var. scolymus]
CtAH03T0104000.1	1	129.214	115.409	108.404	Other proteins in EVs	DNAJ heat shock family protein	AT2G22360.1	69.507	XP_024967498.1	chaperone protein dnaJ A7A, chloroplastic-like [Cynara cardunculus var. scolymus]
CtAH03T0131000.1	1	109.065	123.722	125.121	Other proteins in EVs	DNA-directed RNA polymerase%2C RBP11-like protein	AT3G52090.1	87.069	KVH92216.1	DNA-directed RNA polymerase, RBP11-like protein [Cynara cardunculus var. scolymus]
CtAH03T0134900.1	1	0	73.8248	77.0553	Other proteins in EVs	PIF1 helicase	AT5G28780.1	42.857	XP_024979018.1	uncharacterized protein LOC112516232 [Cynara cardunculus var. scolymus]
CtAH03T0172100.1	1	64.6083	97.6828	76.2077	Other proteins in EVs	Leucine carboxyl methyltransferase	AT1G02100.3	56.065	XP_024958810.1	leucine carboxyl methyltransferase 1 homolog isoform X3 [Cynara cardunculus var. scolymus]
CtAH03T0175800.1	2	36.1631	35.4812	19.2949	Other proteins in EVs	NA	NA	NA	KAD5507814.1	hypothetical protein E3N88_15517 [Mikania micrantha]
CtAH03T0179800.1	9	254.975	310.957	265.693	Other proteins in EVs	GDP-D-mannose 3'%2C5'-epimerase	AT5G28840.2	89.125	XP_024996167.1	GDP-mannose 3,5-epimerase 2 [Cynara cardunculus var. scolymus] &gt;XP_024996168.1 GDP-mannose 3,5-epimerase 2 [Cynara cardunculus var. scolymus] &gt;XP_024996169.1 GDP-mannose 3,5-epimerase 2 [Cynara cardunculus var. scolymus]
CtAH03T0181500.1	3	184.91	190.431	204.317	Other proteins in EVs	3-dehydroquinate synthase	AT5G66120.2	88.525	XP_024961199.1	3-dehydroquinate synthase, chloroplastic [Cynara cardunculus var. scolymus]
CtAH03T0183400.2	1	249.88	258.354	191.258	Other proteins in EVs	NA	NA	NA	PLY78208.1	hypothetical protein LSAT_1X130400 [Lactuca sativa]
CtAH03T0215800.1	3	107.609	92.4514	102.112	Other proteins in EVs	TCP-1/cpn60 chaperonin family protein	AT5G20890.1	89.976	XP_024963128.1	T-complex protein 1 subunit beta [Cynara cardunculus var. scolymus]
CtAH03T0216500.1	1	62.0761	101.826	67.4047	Other proteins in EVs	beta-fructofuranosidase 5	AT1G55120.1	55.72	KVF36770.1	Concanavalin A-like lectin/glucanase superfamily [Cynara cardunculus var. scolymus]
CtAH03T0218800.1	2	38.9584	11.2523	22.613	Other proteins in EVs	nucleosome assembly protein 1%3B3	AT5G56950.1	63.636	XP_024964151.1	nucleosome assembly protein 1;4-like isoform X2 [Cynara cardunculus var. scolymus]
CtAH03T0230400.1	3	105.247	100.135	108.372	Other proteins in EVs	eukaryotic translation initiation factor 3A	AT4G11420.1	69.538	XP_024959402.1	eukaryotic translation initiation factor 3 subunit A-like [Cynara cardunculus var. scolymus] &gt;KVI01587.1 Proteasome component (PCI) domain-containing protein [Cynara cardunculus var. scolymus]
CtAH03T0230600.1	6	62.452	64.604	68.5848	Other proteins in EVs	tRNA synthetase class I (I%2C L%2C M and V) family protein	AT5G49030.3	72.787	XP_024996093.1	isoleucine--tRNA ligase, chloroplastic/mitochondrial isoform X1 [Cynara cardunculus var. scolymus]
CtAH03T0238100.1	3	68.4376	73.4187	80.3966	Other proteins in EVs	S-adenosyl-L-methionine-dependent methyltransferases superfamily protein	AT4G19120.2	73.623	XP_024996810.1	probable methyltransferase PMT21 [Cynara cardunculus var. scolymus]
CtAH03T0263000.1	1	38.1471	61.7325	60.5164	Other proteins in EVs	pyrophosphorylase 1	AT1G01050.2	84.848	XP_024996787.1	soluble inorganic pyrophosphatase PPA1-like [Cynara cardunculus var. scolymus]
CtAH03T0267300.1	5	96.8795	93.8955	86.8178	Other proteins in EVs	Heat shock protein 70 (Hsp 70) family protein	AT5G42020.1	91.39	XP_024996138.1	luminal-binding protein 5 [Cynara cardunculus var. scolymus]
CtAH03T0270300.1	7	212.588	157.141	190.314	Other proteins in EVs	AMP-dependent synthetase and ligase family protein	AT4G23850.1	70.571	XP_024996105.1	long chain acyl-CoA synthetase 4-like [Cynara cardunculus var. scolymus]
CtAH03T0274200.1	2	72.9429	65.5819	59.9158	Other proteins in EVs	isoprenoid F	AT1G63970.1	89.595	XP_024996906.1	2-C-methyl-D-erythritol 2,4-cyclodiphosphate synthase, chloroplastic [Cynara cardunculus var. scolymus] &gt;KVH91803.1 2-C-methyl-D-erythritol 2,4-cyclodiphosphate synthase [Cynara cardunculus var. scolymus]
CtAH03T0285200.1	1	428.048	334.778	385.014	Other proteins in EVs	Aldolase superfamily protein	AT1G12230.1	74.052	XP_024996462.1	uncharacterized protein LOC112529420 [Cynara cardunculus var. scolymus]
CtAH03T0286900.1	4	134.593	120.404	120.641	Other proteins in EVs	Class II aminoacyl-tRNA and biotin synthetases superfamily protein	AT4G17300.1	77.083	XP_024996326.1	asparagine--tRNA ligase, chloroplastic/mitochondrial isoform X2 [Cynara cardunculus var. scolymus]
CtAH03T0291000.1	1	77.3372	87.6264	50.3064	Other proteins in EVs	Chlorophyll A-B binding family protein	AT4G17600.1	58.233	XP_024961420.1	light-harvesting complex-like protein 3 isotype 2, chloroplastic [Cynara cardunculus var. scolymus] &gt;KVH88622.1 Chlorophyll A-B binding protein [Cynara cardunculus var. scolymus]
CtAH03T0291400.1	2	84.462	139.267	167.521	Other proteins in EVs	NA	NA	NA	XP_024961447.1	uncharacterized protein LOC112501910 [Cynara cardunculus var. scolymus]
CtAH03T0291500.1	2	119.346	92.2032	147.089	Other proteins in EVs	NA	NA	NA	XP_024961436.1	uncharacterized protein LOC112501904 [Cynara cardunculus var. scolymus]
CtAH03T0291900.1	1	137.191	109.727	185.402	Other proteins in EVs	NA	NA	NA	XP_024961436.1	uncharacterized protein LOC112501904 [Cynara cardunculus var. scolymus]
CtAH03T0294000.1	2	112.005	69.617	98.8868	Other proteins in EVs	multifunctional protein 2	AT3G06860.1	74.656	XP_024961409.1	glyoxysomal fatty acid beta-oxidation multifunctional protein MFP-a isoform X1 [Cynara cardunculus var. scolymus]
CtAH03T0294400.1	1	164.064	96.7144	86.6102	Other proteins in EVS	Eukaryotic translation initiation factor 2 subunit 1	AT2G40290.1	78.338	XP_022029760.1	eukaryotic translation initiation factor 2 subunit alpha homolog [Helianthus annuus] &gt;OTG32682.1 putative eukaryotic translation initiation factor 2 subunit 1 [Helianthus annuus]
CtAH03T0299000.1	8	260.123	270.664	273.234	Other proteins in EVS	monodehydroascorbate reductase 1	AT3G52880.1	62.442	XP_024986704.1	monodehydroascorbate reductase [Cynara cardunculus var. scolymus]
CtAH03T0301000.1	2	64.3561	43.0301	55.2487	Other proteins in EVs	TCP-1/cpn60 chaperonin family protein	AT3G11830.1	91.386	XP_024963210.1	T-complex protein 1 subunit eta [Cynara cardunculus var. scolymus]
CtAH03T0306700.1	1	36.7967	12.538	22.1582	Other proteins in EVS	S-adenosyl-L-methionine-dependent methyltransferases superfamily protein	AT2G32170.1	44.262	XP_024963369.1	carnosine N-methyltransferase-like [Cynara cardunculus var. scolymus]
CtAH03T0307700.1	2	180.691	184.761	179.609	Other proteins in EVS	PDI-like 1-1	AT1G21750.1	60.707	XP_024962542.1	protein disulfide-isomerase-like [Cynara cardunculus var. scolymus] &gt;KVH87963.1 disulfide isomerase [Cynara cardunculus var. scolymus]
CtAH04T0000800.1	1	29.0299	11.6902	11.2848	Other proteins in EVS	pantothenate kinase	AT4G35360.2	74.795	KVH88584.1	protein of unknown function DUF89 [Cynara cardunculus var. scolymus]
CtAH04T0001200.1	1	25.9164	22.4633	41.4227	Other proteins in EVS	glycerol kinase	AT4G38225.1	53.312	XP_024961503.1	uncharacterized protein LOC112501945 [Cynara cardunculus var. scolymus]
CtAH04T0001300.3	1	179.297	176.014	219.382	Other proteins in EVS	NA	NA	NA	NA	NA
CtAH04T0004500.1	1	1379.17	1463.7	1485.06	Other proteins in EVS	Alanyl-tRNA synthetase%2C class IIc	AT5G22800.2	72.636	XP_024991585.1	alanine--tRNA ligase, chloroplastic/mitochondrial isoform X2 [Cynara cardunculus var. scolymus]
CtAH04T0015000.1	4	150.934	125.279	128.631	Other proteins in EVs	Amidase family protein	AT4G34880.2	54.582	XP_024989492.1	probable amidase At4g34880 [Cynara cardunculus var. scolymus]
CtAH04T0015200.1	3	131.61	133.536	120.9	Other proteins in EVs	Cyclophilin-like peptidyl-prolyl cis-trans isomerase family protein	AT2G21130.1	82.353	XP_023730184.1	peptidyl-prolyl cis-trans isomerase-like [Lactuca sativa] &gt;PLY76677.1 hypothetical protein LSAT_4X74720 [Lactuca sativa]
CtAH04T0015700.1	3	98.3393	117.255	101.906	Other proteins in EVs	triosephosphate isomerase	AT2G21170.3	77.134	XP_024990150.1	triosephosphate isomerase, chloroplastic [Cynara cardunculus var. scolymus] &gt;KVI04115.1 Aldolase-type TIM barrel [Cynara cardunculus var. scolymus]
CtAH04T0016300.1	5	180.029	183.239	199.95	Other proteins in EVs	glycyl-tRNA synthetase / glycine-tRNA ligase	AT1G29880.1	79.272	XP_024990156.1	glycine--tRNA ligase, mitochondrial 1-like [Cynara cardunculus var. scolymus] &gt;KVI04113.1 hypothetical protein Ccrd_017587 [Cynara cardunculus var. scolymus]
CtAH04T0016800.1	1	149.501	144.472	113.233	Other proteins in EVs	Plant neutral invertase family protein	AT4G34860.3	80.952	XP_024991204.1	probable alkaline/neutral invertase B [Cynara cardunculus var. scolymus]
CtAH04T0020700.1	2	48.1036	33.6263	37.873	Other proteins in EVs	YGGT family protein	AT4G27990.1	60.588	XP_024991967.1	ylmG homolog protein 1-2, chloroplastic-like [Cynara cardunculus var. scolymus]
CtAH04T0028100.1	1	120.478	122.992	117.156	Other proteins in EVs	HXXXD-type acyl-transferase family protein	AT1G03940.1	34.542	XP_024991211.1	malonyl-coenzyme A:anthocyanin 3-O-glucoside-6&apos;&apos;-O-malonyltransferase-like [Cynara cardunculus var. scolymus]
CtAH04T0028900.1	6	144.659	128.115	134.762	Other proteins in EVs	HXXXD-type acyl-transferase family protein	AT1G03940.1	35.381	XP_024990745.1	malonyl-coenzyme A:anthocyanin 3-O-glucoside-6&apos;&apos;-O-malonyltransferase-like [Cynara cardunculus var. scolymus] &gt;KVI04205.1 Chloramphenicol acetyltransferase-like domain-containing protein [Cynara cardunculus var. scolymus]
CtAH04T0029300.1	3	411.545	327.827	422.034	Other proteins in EVs	photosystem II reaction center PSB29 protein	AT2G20890.1	65.493	XP_024990304.1	protein THYLAKOID FORMATION1, chloroplastic-like [Cynara cardunculus var. scolymus]
CtAH04T0048000.1	1	80.3115	111.931	92.5311	Other proteins in EVs	TRICHOME BIREFRINGENCE-LIKE 39	AT2G42570.1	58.14	KVI04367.1	PC-Esterase [Cynara cardunculus var. scolymus]
CtAH04T0048400.1	4	102.801	85.5869	89.9264	Other proteins in EVs	glutamate tRNA synthetase	AT5G64050.1	58.906	XP_024961488.1	glutamate--tRNA ligase, chloroplastic/mitochondrial [Cynara cardunculus var. scolymus] &gt;KVH88585.1 Aminoacyl-tRNA synthetase, class I, anticodon-binding [Cynara cardunculus var. scolymus]
CtAH04T0074200.1	2	75.5025	51.7097	60.3185	Other proteins in EVs	chloroplast heat shock protein 70-2	AT5G49910.1	82.687	XP_024974499.1	stromal 70 kDa heat shock-related protein, chloroplastic [Cynara cardunculus var. scolymus]
CtAH04T0074700.1	1	45.7519	42.4401	60.5884	Other proteins in EVs	histidinol phosphate aminotransferase 1	AT5G10330.1	71.905	XP_023750343.1	histidinol-phosphate aminotransferase, chloroplastic-like isoform X1 [Lactuca sativa] &gt;XP_023750344.1 histidinol-phosphate aminotransferase, chloroplastic-like isoform X1 [Lactuca sativa] &gt;PLY95644.1 hypothetical protein LSAT_9X80761 [Lactuca sativa]
CtAH04T0079700.1	1	819.452	990.217	879.086	Other proteins in EVs	NA	NA	NA	NA	NA
CtAH04T0085600.1	3	44.2848	35.2293	43.7301	Other proteins in EVs	nodulin/glutamine synthase-like protein	AT3G53180.1	63.041	XP_024990588.1	protein fluG isoform X1 [Cynara cardunculus var. scolymus]
CtAH04T0089100.1	1	65.5132	62.2629	41.9595	Other proteins in EVs	TCP-1/cpn60 chaperonin family protein	AT3G03960.1	81.869	XP_024977900.1	T-complex protein 1 subunit theta-like [Cynara cardunculus var. scolymus]
CtAH04T0113500.1	1	97.3316	92.7644	85.8238	Other proteins in EVs	tRNA synthetase class I (I%2C L%2C M and V) family protein	AT4G04350.1	74.348	XP_024988281.1	leucine--tRNA ligase, chloroplastic/mitochondrial isoform X2 [Cynara cardunculus var. scolymus]
CtAH04T0118200.1	2	68.5449	92.8139	29.6333	Other proteins in EVs	hypothetical protein	AT1G61900.3	54.726	XP_024988453.1	uncharacterized GPI-anchored protein At1g61900 [Cynara cardunculus var. scolymus] &gt;KVH96772.1 hypothetical protein Ccrd_001137 [Cynara cardunculus var. scolymus]
CtAH04T0146300.1	1	77.4978	84.3712	88.3614	Other proteins in EVs	magnesium chelatase i2	AT5G45930.1	85.946	XP_024987650.1	magnesium-chelatase subunit ChlI, chloroplastic [Cynara cardunculus var. scolymus]
CtAH04T0165900.1	2	101.547	106.988	95.317	Other proteins in EVs	DUF946 family protein (DUF946)	AT2G44260.1	56.831	RZB66417.1	hypothetical protein D0Y65_042159 [Glycine soja]
CtAH04T0204700.1	1	229.763	286.593	249.979	Other proteins in EVs	Phosphoribosyltransferase family protein	AT2G42910.1	82.166	XP_024987726.1	ribose-phosphate pyrophosphokinase 4-like [Cynara cardunculus var. scolymus]
CtAH04T0206300.1	7	66.3877	77.3969	79.521	Other proteins in EVs	acyl-CoA oxidase 3	AT1G06290.1	69.778	XP_024974207.1	acyl-coenzyme A oxidase 3, peroxisomal-like [Cynara cardunculus var. scolymus]
CtAH04T0209500.1	1	25.6351	24.5485	26.5064	Other proteins in EVs	aspartate aminotransferase 1	AT2G30970.2	82.864	XP_024987877.1	aspartate aminotransferase, mitochondrial [Cynara cardunculus var. scolymus]
CtAH04T0215800.1	4	216.533	173.281	173.355	Other proteins in EVs	T-complex protein 1 alpha subunit	AT3G20050.1	90.037	XP_024988612.1	T-complex protein 1 subunit alpha [Cynara cardunculus var. scolymus]
CtAH04T0219600.1	1	206.266	233.867	203.831	Other proteins in EVs	nuclear matrix constituent protein-like protein	AT1G13220.3	39.58	XP_024988275.1	protein CROWDED NUCLEI 2 [Cynara cardunculus var. scolymus]
CtAH04T0221400.1	1	28.5689	43.2563	22.212	Other proteins in EVs	Chaperone protein htpG family protein	AT2G04030.1	80.804	XP_024987526.1	heat shock protein 90-5, chloroplastic [Cynara cardunculus var. scolymus]
CtAH04T0221500.1	6	40.0413	45.6268	30.3294	Other proteins in EVs	2-oxoglutarate decarboxylase/hydro-lyase/magnesium ion-binding protein	AT1G68890.1	50.088	KVH97530.1	Mandelate racemase/muconate lactonizing enzyme, C-terminal [Cynara cardunculus var. scolymus]
CtAH04T0227100.1	1	52.189	78.2876	65.0898	Other proteins in EVs	Cysteinyl-tRNA synthetase%2C class Ia family protein	AT5G38830.1	61.1	KVH97641.1	Aminoacyl-tRNA synthetase, class 1a, anticodon-binding [Cynara cardunculus var. scolymus]
CtAH04T0231900.1	6	209.731	182.822	200.307	Other proteins in EVs	Phosphoglucomutase/phosphomannomutase family protein	AT1G70730.3	82.735	XP_024989056.1	phosphoglucomutase, cytoplasmic [Cynara cardunculus var. scolymus]
CtAH04T0233900.1	2	96.5117	109.2	126.959	Other proteins in EVs	2-oxoglutarate (2OG) and Fe(II)-dependent oxygenase superfamily protein	AT1G06620.1	42.34	AUH25688.1	ACO1 [Carthamus tinctorius]
CtAH04T0244600.1	2	102.31	124.681	135.665	Other proteins in EVs	Threonyl-tRNA synthetase	AT5G26830.1	69.986	XP_024987513.1	threonine--tRNA ligase, mitochondrial 1 [Cynara cardunculus var. scolymus]
CtAH04T0244900.1	1	34.425	34.7575	33.3375	Other proteins in EVs	spermidine synthase	AT1G23820.1	59.312	XP_024987363.1	spermidine synthase 1 isoform X2 [Cynara cardunculus var. scolymus]
CtAH04T0246700.2	3	73.9851	50.7264	57.3123	Other proteins in EVs	ATP-citrate lyase A-2	AT1G60810.1	91.416	XP_024987712.1	ATP-citrate synthase alpha chain protein 1 [Cynara cardunculus var. scolymus] &gt;XP_024987713.1 ATP-citrate synthase alpha chain protein 1 [Cynara cardunculus var. scolymus] &gt;KVH97799.1 ATP-grasp fold, subdomain 2 [Cynara cardunculus var. scolymus]
CtAH04T0252400.1	2	139.127	173.418	209.824	Other proteins in EVs	glycosylphosphatidylinositol-anchored lipid protein transfer 1	AT1G27950.1	40.523	XP_024988624.1	non-specific lipid transfer protein GPI-anchored 1 [Cynara cardunculus var. scolymus] &gt;KVH97825.1 Bifunctional inhibitor/plant lipid transfer protein/seed storage helical domain-containing protein [Cynara cardunculus var. scolymus]
CtAH05T0007500.1	2	62.3954	107.331	110.906	Other proteins in EVs	Lactoylglutathione lyase / glyoxalase I family protein	AT5G57040.1	90.722	XP_024979382.1	uncharacterized protein LOC112516529 [Cynara cardunculus var. scolymus] &gt;KVH93991.1 Glyoxalase-like domain-containing protein [Cynara cardunculus var. scolymus]
CtAH05T0007900.1	6	201.31	180.031	172.843	Other proteins in EVs	eukaryotic translation initiation factor 4A1	AT3G13920.1	90.465	PHU01318.1	Eukaryotic initiation factor 4A-11 [Capsicum chinense]
CtAH05T0016200.1	3	87.2234	88.1514	73.0875	Other proteins in EVs	Enoyl-CoA hydratase/isomerase family	AT4G29010.1	57.105	XP_024964339.1	peroxisomal fatty acid beta-oxidation multifunctional protein AIM1-like [Cynara cardunculus var. scolymus]
CtAH05T0017300.1	3	80.7678	81.6651	89.0149	Other proteins in EVs	Phosphorylase superfamily protein	AT4G28940.1	52.802	OAY78351.1	Bark storage protein A [Ananas comosus]
CtAH05T0017500.1	1	94.6286	39.6249	67.3887	Other proteins in EVs	elongation factor Ts family protein	AT4G29060.1	73.039	XP_024979582.1	uncharacterized protein LOC112516651 [Cynara cardunculus var. scolymus]
CtAH05T0021000.1	1	141.684	108.211	135.519	Other proteins in EVs	profilin 2	AT4G29350.1	74.046	XP_021990506.1	profilin-2 [Helianthus annuus]
CtAH05T0021800.1	3	22.4027	19.3868	24.1427	Other proteins in EVs	hexokinase 2	AT2G19860.1	75.152	XP_024979495.1	hexokinase-2 [Cynara cardunculus var. scolymus]
CtAH05T0025700.1	1	152.388	151.779	154.039	Other proteins in EVs	histone H2A protein 9	AT1G52740.1	88.235	XP_024979253.1	probable histone H2A variant 3 [Cynara cardunculus var. scolymus] &gt;KVH93774.1 Histone core [Cynara cardunculus var. scolymus]
CtAH05T0025800.1	4	169.354	176.027	178.716	Other proteins in EVs	regulatory particle triple-A ATPase 6A	AT5G19990.3	95.037	XP_024979540.1	26S proteasome regulatory subunit 8 homolog A-like [Cynara cardunculus var. scolymus] &gt;KVH93775.1 26S proteasome subunit P45 [Cynara cardunculus var. scolymus]
CtAH05T0028700.1	1	95.3062	105.837	111.654	Other proteins in EVs	2-oxoglutarate dehydrogenase%2C E1 component	AT3G55410.2	84.872	XP_024979434.1	2-oxoglutarate dehydrogenase, mitochondrial-like [Cynara cardunculus var. scolymus] &gt;XP_024979435.1 2-oxoglutarate dehydrogenase, mitochondrial-like [Cynara cardunculus var. scolymus] &gt;KVH93777.1 hypothetical protein Ccrd_004169 [Cynara cardunculus var. scolymus]
CtAH05T0030500.1	4	238.05	231.535	224.323	Other proteins in EVs	WUS-interacting protein 2	AT3G15880.4	74.649	XP_024979282.1	topless-related protein 4-like isoform X6 [Cynara cardunculus var. scolymus]
CtAH05T0035400.1	1	78.7466	38.9659	74.8996	Other proteins in EVs	plant/protein (Protein of unknown function%2C DUF538)	AT1G09310.1	59.236	XP_024979972.1	uncharacterized protein LOC112516942 [Cynara cardunculus var. scolymus]
CtAH05T0035900.1	4	64.4791	70.6262	61.3084	Other proteins in EVs	Pyridoxal-5'-phosphate-dependent enzyme family protein	AT4G29840.1	85.132	XP_024977294.1	threonine synthase, chloroplastic-like [Cynara cardunculus var. scolymus] &gt;KVH99265.1 Serine/threonine dehydratase, pyridoxal-phosphate-binding site-containing protein [Cynara cardunculus var. scolymus]
CtAH05T0042500.1	2	25.8093	33.6994	45.2742	Other proteins in EVs	Tetratricopeptide repeat (TPR)-like superfamily protein	AT4G28080.1	60.916	XP_024978945.1	protein TSS-like [Cynara cardunculus var. scolymus]
CtAH05T0047400.1	5	68.626	50.3421	68.7682	Other proteins in EVs	Nitrilase/cyanide hydratase and apolipoprotein N-acyltransferase family protein	AT5G12040.1	84.158	XP_021989173.1	omega-amidase, chloroplastic [Helianthus annuus] &gt;OTG11861.1 putative nitrilase/cyanide hydratase and apolipoprotein N-acyltransferase family protein [Helianthus annuus]
CtAH05T0052800.1	2	76.4429	73.793	83.0425	Other proteins in EVs	alpha/beta-Hydrolases superfamily protein	AT3G23600.1	58.577	KVH93652.1	Dienelactone hydrolase, partial [Cynara cardunculus var. scolymus]
CtAH05T0054700.1	1	99.8886	75.8073	99.2557	Other proteins in EVs	aluminum induced protein with YGL and LRDR motifs	AT5G19140.3	79.31	XP_024979492.1	stem-specific protein TSJT1 [Cynara cardunculus var. scolymus]
CtAH05T0058900.1	1	87.5097	88.5282	73.3532	Other proteins in EVs	Survival protein SurE-like phosphatase/nucleotidase	AT4G14930.1	56.716	EXB41282.1	5&apos;-nucleotidase surE [Morus notabilis]
CtAH05T0064700.1	2	63.6188	77.6748	57.9354	Other proteins in EVs	RmlC-like cupins superfamily protein	AT5G43850.1	73.514	XP_024979496.1	1,2-dihydroxy-3-keto-5-methylthiopentene dioxygenase 1 [Cynara cardunculus var. scolymus]
CtAH05T0066500.1	1	32.4146	41.1084	28.5866	Other proteins in EVs	Nucleotidylyl transferase superfamily protein	AT3G04600.3	76.309	KVH98780.1	Aminoacyl-tRNA synthetase, class Ic [Cynara cardunculus var. scolymus]
CtAH05T0068100.1	6	59.3698	72.0285	66.0189	Other proteins in EVs	Translation elongation factor EF1B%2C gamma chain	AT1G09640.1	74.458	XP_024961579.1	elongation factor 1-gamma-like isoform X1 [Cynara cardunculus var. scolymus]
CtAH05T0092900.1	1	89.2925	87.9727	113.284	Other proteins in EVs	D-3-phosphoglycerate dehydrogenase	AT4G34200.1	81.376	KVH93303.1	ACT domain-containing protein [Cynara cardunculus var. scolymus]
CtAH05T0100800.2	3	53.7496	53.0766	58.9121	Other proteins in EVs	NA	NA	NA	NA	NA
CtAH05T0101200.1	2	104.407	191.617	257.04	Other proteins in EVs	cyclase associated protein 1	AT4G34490.1	67.85	XP_024979484.1	cyclase-associated protein 1 [Cynara cardunculus var. scolymus]
CtAH05T0104200.1	1	37.022	45.6444	54.008	Other proteins in EVs	purple acid phosphatase 10	AT2G16430.1	79.592	XP_024979356.1	purple acid phosphatase 2-like [Cynara cardunculus var. scolymus]
CtAH05T0107300.1	3	41.1198	46.5174	21.6772	Other proteins in EVs	Aldolase-type TIM barrel family protein	AT5G48220.1	74.164	XP_024979390.1	indole-3-glycerol phosphate synthase, chloroplastic isoform X2 [Cynara cardunculus var. scolymus]
CtAH05T0107900.1	1	7.28711	30.9787	11.0349	Other proteins in EVs	Formyl transferase	AT1G31220.1	66.842	XP_024980019.1	phosphoribosylglycinamide formyltransferase, chloroplastic [Cynara cardunculus var. scolymus]
CtAH05T0109400.1	1	35.6773	35.1267	50.8034	Other proteins in EVs	threonyl-tRNA synthetase%2C putative / threonine-tRNA ligase	AT2G04842.2	65.59	XP_024978887.1	threonine--tRNA ligase, chloroplastic/mitochondrial 2 [Cynara cardunculus var. scolymus]
CtAH05T0110800.2	2	77.9727	60.6433	76.1216	Other proteins in EVs	ethylene-forming enzyme	AT1G05010.1	71.562	KVH93086.1	Non-heme dioxygenase N-terminal domain-containing protein [Cynara cardunculus var. scolymus]
CtAH05T0114200.1	1	23.0006	60.3973	27.4438	Other proteins in EVs	hypothetical protein	AT2G21385.1	57.637	XP_024979665.1	uncharacterized protein LOC112516699 [Cynara cardunculus var. scolymus]
CtAH05T0115700.1	4	74.8921	69.1667	132.399	Other proteins in EVs	solanesyl diphosphate synthase 2	AT1G17050.1	73.077	XP_024979914.1	probable solanesyl-diphosphate synthase 3, chloroplastic [Cynara cardunculus var. scolymus]
CtAH05T0129600.2	1	87.1031	134.879	138.245	Other proteins in EVs	NA	NA	NA	NA	NA
CtAH05T0130200.1	1	25.4572	50.339	29.0606	Other proteins in EVs	heat shock protein 91	AT1G79930.1	75.12	XP_024979378.1	heat shock 70 kDa protein 15-like [Cynara cardunculus var. scolymus]
CtAH05T0131800.1	5	349	351.994	359.848	Other proteins in EVs	D-isomer specific 2-hydroxyacid dehydrogenase family protein	AT1G79870.1	75.719	KAD2394512.1	hypothetical protein E3N88_41489 [Mikania micrantha]
CtAH05T0137000.1	1	103.855	99.3278	112.954	Other proteins in EVs	nucleosome assembly protein 1%3B2	AT2G19480.3	68.49	KVH92931.1	Nucleosome assembly protein (NAP) [Cynara cardunculus var. scolymus]
CtAH05T0137200.1	1	0	36.488	17.7847	Other proteins in EVs	glyoxylate reductase 2	AT1G17650.1	78.594	XP_024979608.1	glyoxylate/succinic semialdehyde reductase 2, chloroplastic [Cynara cardunculus var. scolymus]
CtAH05T0175900.1	3	95.2862	80.2099	79.7439	Other proteins in EVs	methylthioadenosine nucleosidase 1	AT4G38800.1	60.345	XP_024988874.1	5&apos;-methylthioadenosine/S-adenosylhomocysteine nucleosidase 2-like [Cynara cardunculus var. scolymus] &gt;KVH96536.1 Nucleoside phosphorylase [Cynara cardunculus var. scolymus]
CtAH05T0186100.1	1	45.6433	34.8952	50.1772	Other proteins in EVs	alpha/beta-Hydrolases superfamily protein	AT5G19050.1	79.137	XP_024960097.1	UPF0613 protein PB24D3.06c [Cynara cardunculus var. scolymus] &gt;XP_024960098.1 UPF0613 protein PB24D3.06c [Cynara cardunculus var. scolymus]
CtAH05T0193600.1	3	58.9318	53.2075	68.1196	Other proteins in EVs	aluminum induced protein with YGL and LRDR motifs	AT3G22850.1	72.112	XP_024959523.1	stem-specific protein TSJT1 [Cynara cardunculus var. scolymus] &gt;KVI01552.1 protein of unknown function DUF3700 [Cynara cardunculus var. scolymus]
CtAH05T0197300.1	1	27.9986	42.44	0	Other proteins in EVs	S-adenosyl-L-methionine-dependent methyltransferases superfamily protein	AT5G64030.1	62.214	XP_024959365.1	probable methyltransferase PMT26 isoform X1 [Cynara cardunculus var. scolymus] &gt;XP_024959366.1 probable methyltransferase PMT26 isoform X1 [Cynara cardunculus var. scolymus]
CtAH05T0206400.1	1	90.193	76.6686	63.1769	Other proteins in EVs	S-adenosyl-L-methionine-dependent methyltransferases superfamily protein	AT4G33110.2	60	XP_024960237.1	(S)-coclaurine N-methyltransferase-like [Cynara cardunculus var. scolymus]
CtAH05T0224900.1	3	129.089	124.329	108.414	Other proteins in EVs	lysyl-tRNA synthetase 1	AT3G11710.1	76.937	XP_024996311.1	lysine--tRNA ligase, cytoplasmic [Cynara cardunculus var. scolymus]
CtAH05T0231900.1	2	66.0391	36.1981	71.1137	Other proteins in EVs	transferring glycosyl group transferase	AT3G23760.1	59.341	KVI01387.1	hypothetical protein Ccrd_020341, partial [Cynara cardunculus var. scolymus]
CtAH05T0252800.1	3	60.6944	55.4573	55.2407	Other proteins in EVs	Endomembrane protein 70 protein family	AT5G35160.4	84.332	XP_024961910.1	transmembrane 9 superfamily member 11-like [Cynara cardunculus var. scolymus] &gt;KVH88313.1 Nonaspanin (TM9SF) [Cynara cardunculus var. scolymus]
CtAH05T0258800.1	5	138.136	110.154	135.255	Other proteins in EVs	sucrose phosphate synthase 1F	AT5G20280.1	75.388	XP_024960670.1	probable sucrose-phosphate synthase 1 [Cynara cardunculus var. scolymus]
CtAH05T0273900.1	2	61.041	95.7941	61.6774	Other proteins in EVs	gamma-glutamyl transpeptidase 4	AT4G29210.1	62.587	XP_024959882.1	glutathione hydrolase 3-like [Cynara cardunculus var. scolymus]
CtAH06T0011500.1	2	64.9839	55.6314	55.0842	Other proteins in EVs	acyl-activating enzyme 7	AT3G16910.1	74.603	XP_024983813.1	acetate/butyrate--CoA ligase AAE7, peroxisomal [Cynara cardunculus var. scolymus] &gt;KVH99804.1 AMP-binding, conserved site-containing protein [Cynara cardunculus var. scolymus]
CtAH06T0016500.1	1	102.781	87.0524	105.528	Other proteins in EVs	Phosphorylase superfamily protein	AT4G28940.1	57.514	XP_024983666.1	uncharacterized protein LOC112519680 [Cynara cardunculus var. scolymus]
CtAH06T0021300.1	1	54.8308	66.9064	49.3209	Other proteins in EVs	histone deacetylase 3	AT3G44750.2	60.638	XP_024983501.1	histone deacetylase HDT1 [Cynara cardunculus var. scolymus]
CtAH06T0023100.1	1	61.4717	60.3861	81.4226	Other proteins in EVs	Sulfite exporter TauE/SafE family protein	AT2G36630.1	56.36	XP_024983956.1	sulfite exporter TauE/SafE family protein 4-like [Cynara cardunculus var. scolymus]
CtAH06T0026600.1	3	71.99	82.0235	81.8223	Other proteins in EVs	methionine adenosyltransferase 3	AT2G36880.2	90	XP_024982660.1	S-adenosylmethionine synthase 3-like [Cynara cardunculus var. scolymus]
CtAH06T0033800.1	2	140.074	150.201	168.14	Other proteins in EVs	Tetratricopeptide repeat (TPR)-like superfamily protein	AT2G37400.1	54.325	XP_024983745.1	protein SLOW GREEN 1, chloroplastic-like [Cynara cardunculus var. scolymus]
CtAH06T0040900.1	1	27.6884	51.3031	43.9	Other proteins in EVs	Expp1 protein	AT3G44150.1	66.667	KVI00037.1	hypothetical protein Ccrd_021695 [Cynara cardunculus var. scolymus]
CtAH06T0044500.1	6	603.76	614.702	647.535	Other proteins in EVs	Translation protein SH3-like family protein	AT1G57660.1	82.927	XP_024960944.1	60S ribosomal protein L21-1-like [Cynara cardunculus var. scolymus] &gt;KVH88924.1 Ribosomal protein L21e [Cynara cardunculus var. scolymus]
CtAH06T0048300.1	1	229.06	258.985	331.385	Other proteins in EVs	Pollen Ole e 1 allergen and extensin family protein	AT2G27385.2	42.262	XP_024983484.1	uncharacterized protein LOC112519529 [Cynara cardunculus var. scolymus] &gt;KVI00073.1 Pollen Ole e 1 allergen/extensin [Cynara cardunculus var. scolymus]
CtAH06T0052900.1	3	322.287	311.2	276.711	Other proteins in EVs	Histone superfamily protein	AT3G45980.1	90.066	XP_021976976.1	histone H2B-like [Helianthus annuus]
CtAH06T0058400.1	1	35.8296	40.836	55.2892	Other proteins in EVs	SIT4 phosphatase-associated family protein	AT3G45190.1	59.268	XP_024982546.1	serine/threonine-protein phosphatase 6 regulatory subunit 3-like isoform X3 [Cynara cardunculus var. scolymus]
CtAH06T0063700.1	1	52.9974	43.4671	40.3215	Other proteins in EVs	selenoprotein O	AT5G13030.1	79.455	KVI00265.1	Biotin/lipoate A/B protein ligase [Cynara cardunculus var. scolymus]
CtAH06T0066700.1	7	139.767	138.36	119.27	Other proteins in EVs	tubulin alpha-3	AT5G19770.1	97.55	XP_024983658.1	tubulin alpha-3 chain-like [Cynara cardunculus var. scolymus]
CtAH06T0067600.1	2	47.4375	68.7359	84.7549	Other proteins in EVs	Pyruvate kinase family protein	AT5G56350.1	87.018	XP_024984477.1	pyruvate kinase, cytosolic isozyme-like [Cynara cardunculus var. scolymus] &gt;KVI00287.1 Pyruvate kinase [Cynara cardunculus var. scolymus]
CtAH06T0068500.1	2	54.1978	40.8231	47.0086	Other proteins in EVs	2-isopropylmalate synthase 1	AT1G74040.1	76.761	XP_024982647.1	2-isopropylmalate synthase A-like [Cynara cardunculus var. scolymus]
CtAH06T0070700.1	1	52.4767	57.5718	54.3226	Other proteins in EVs	chloroplastidic phosphoglucan%2C water dikinase (ATGWD3)	AT5G26570.1	60.333	XP_024984746.1	phosphoglucan, water dikinase, chloroplastic isoform X1 [Cynara cardunculus var. scolymus]
CtAH06T0076500.1	1	93.3496	80.6302	71.63	Other proteins in EVs	Class II aminoacyl-tRNA and biotin synthetases superfamily protein	AT4G31180.2	51.44	KVI00319.1	hypothetical protein Ccrd_021432 [Cynara cardunculus var. scolymus]
CtAH06T0078900.1	1	11.3621	27.7278	6.31549	Other proteins in EVs	Haloacid dehalogenase-like hydrolase (HAD) superfamily protein	AT2G33255.1	70.563	XP_024983063.1	haloacid dehalogenase-like hydrolase domain-containing protein At2g33255 [Cynara cardunculus var. scolymus] &gt;KVI00399.1 hypothetical protein Ccrd_021370 [Cynara cardunculus var. scolymus]
CtAH06T0080300.1	1	23.5332	41.1183	27.0816	Other proteins in EVs	isopropyl malate isomerase large subunit 1	AT4G13430.1	74.501	XP_024984577.1	3-isopropylmalate dehydratase large subunit, chloroplastic-like [Cynara cardunculus var. scolymus]
CtAH06T0082100.1	1	100.69	95.9771	62.3414	Other proteins in EVs	proton gradient regulation 5	AT2G05620.2	71.756	XP_024983307.1	protein PROTON GRADIENT REGULATION 5, chloroplastic-like [Cynara cardunculus var. scolymus]
CtAH06T0096400.1	3	45.1415	53.3636	69.649	Other proteins in EVs	chaperonin 20	AT5G20720.3	68.872	PLY95113.1	hypothetical protein LSAT_1X78401 [Lactuca sativa]
CtAH06T0096400.3	5	90.7445	123.223	111.407	Other proteins in EVs	chaperonin 20	AT5G20720.3	68.872	PLY95113.1	hypothetical protein LSAT_1X78401 [Lactuca sativa]
CtAH06T0096800.1	2	34.2799	31.2525	36.4826	Other proteins in EVs	farnesylcysteine lyase	AT5G63910.1	65.042	XP_024982868.1	farnesylcysteine lyase [Cynara cardunculus var. scolymus] &gt;KVI00496.1 Prenylcysteine lyase [Cynara cardunculus var. scolymus]
CtAH06T0100300.1	2	79.141	83.3083	62.1499	Other proteins in EVs	NAD(P)H dehydrogenase C1	AT5G08740.1	61.404	XP_024983670.1	alternative NAD(P)H-ubiquinone oxidoreductase C1, chloroplastic/mitochondrial isoform X1 [Cynara cardunculus var. scolymus]
CtAH06T0108200.1	5	101.687	96.9239	86.8203	Other proteins in EVs	translation initiation factor 3B1	AT5G27640.3	73.217	XP_024982448.1	eukaryotic translation initiation factor 3 subunit B-like [Cynara cardunculus var. scolymus]
CtAH06T0113000.2	1	12.3517	25.9441	22.6674	Other proteins in EVs	RNA polymerase Rpb8	AT1G54250.1	44.286	XP_024983321.1	DNA-directed RNA polymerases II and V subunit 8A-like [Cynara cardunculus var. scolymus] &gt;KVI00599.1 Nucleic acid-binding, OB-fold [Cynara cardunculus var. scolymus]
CtAH06T0121200.1	3	129.387	135.249	128.613	Other proteins in EVs	Citrate synthase family protein	AT2G44350.4	83.439	XP_024982540.1	citrate synthase, mitochondrial [Cynara cardunculus var. scolymus]
CtAH06T0136200.1	6	418.013	313.692	405.724	Other proteins in EVs	UvrABC system C protein%2C putative (DUF3411)	AT5G12470.1	73.519	XP_024983029.1	protein RETICULATA-RELATED 4, chloroplastic-like [Cynara cardunculus var. scolymus]
CtAH06T0162700.1	1	22.2785	24.1435	10.9405	Other proteins in EVs	Cyclophilin-like peptidyl-prolyl cis-trans isomerase family protein	AT2G38730.1	83.696	XP_024982498.1	peptidyl-prolyl cis-trans isomerase CYP22 [Cynara cardunculus var. scolymus]
CtAH06T0170000.1	2	69.8775	59.6613	54.5132	Other proteins in EVs	RmlC-like cupins superfamily protein	AT4G14710.1	84	XP_024982929.1	1,2-dihydroxy-3-keto-5-methylthiopentene dioxygenase 2 [Cynara cardunculus var. scolymus] &gt;KVI00731.1 Acireductone dioxygenase ARD family [Cynara cardunculus var. scolymus]
CtAH06T0172300.1	2	180.056	244.103	243.607	Other proteins in EVs	Phosphoglycerate mutase family protein	AT3G60450.1	58.175	XP_024992628.1	uncharacterized protein LOC112526536 [Cynara cardunculus var. scolymus]
CtAH06T0197000.2	3	63.1546	55.6105	80.3402	Other proteins in EVs	S-adenosyl-L-methionine-dependent methyltransferases superfamily protein	AT4G00750.1	62.334	XP_024993254.1	probable methyltransferase PMT15 [Cynara cardunculus var. scolymus]
CtAH06T0199400.1	1	51.7562	58.2048	49.8959	Other proteins in EVs	phosphomannomutase	AT2G45790.1	65.854	XP_024992589.1	phosphomannomutase [Cynara cardunculus var. scolymus]
CtAH06T0220500.1	3	2069.69	2035.3	2305	Other proteins in EVs	pyruvate dehydrogenase E1 alpha	AT1G01090.1	80.742	XP_024992660.1	pyruvate dehydrogenase E1 component subunit alpha-3, chloroplastic-like [Cynara cardunculus var. scolymus] &gt;KVH88989.1 Dehydrogenase, E1 component [Cynara cardunculus var. scolymus]
CtAH06T0233600.1	1	169.614	193.488	168.23	Other proteins in EVs	erythroid differentiation factor-like protein	AT1G35660.1	51.241	KVH98775.1	hypothetical protein Ccrd_022996 [Cynara cardunculus var. scolymus]
CtAH06T0234300.1	1	455.644	362.971	426.572	Other proteins in EVs	photosystem I reaction center subunit PSI-N%2C chloroplast%2C putative / PSI-N%2C putative (PSAN)	AT5G64040.1	62.147	XP_024972865.1	photosystem I reaction center subunit N, chloroplastic [Cynara cardunculus var. scolymus]
CtAH06T0249500.1	1	40.9542	26.8395	22.55	Other proteins in EVs	subunit NDH-M of NAD(P)H:plastoquinone dehydrogenase complex	AT4G37925.1	63.804	XP_024972755.1	NAD(P)H-quinone oxidoreductase subunit M, chloroplastic [Cynara cardunculus var. scolymus] &gt;KVH98648.1 hypothetical protein Ccrd_023129 [Cynara cardunculus var. scolymus]
CtAH06T0261900.1	7	319.775	320.737	306.998	Other proteins in EVs	P-loop containing nucleoside triphosphate hydrolases superfamily protein	AT1G80380.2	58.19	XP_024972262.1	D-glycerate 3-kinase, chloroplastic [Cynara cardunculus var. scolymus]
CtAH06T0265100.1	1	86.6745	71.0908	98.4271	Other proteins in EVs	post-illumination chlorophyll fluorescence increase	AT3G15840.1	63.968	XP_024972426.1	uncharacterized protein LOC112511169 [Cynara cardunculus var. scolymus]
CtAH06T0267000.2	1	36.2649	68.9037	76.8145	Other proteins in EVs	NA	NA	NA	NA	NA
CtAH06T0273900.1	1	152.382	173.071	44.4418	Other proteins in EVs	glutamate-1-semialdehyde-2%2C1-aminomutase	AT5G63570.1	83.814	XP_024972622.1	glutamate-1-semialdehyde 2,1-aminomutase, chloroplastic [Cynara cardunculus var. scolymus]
CtAH06T0282400.1	1	24.2171	12.6255	36.6347	Other proteins in EVs	NEP-interacting protein%2C putative (DUF239)	AT5G50150.1	48.819	XP_024972481.1	uncharacterized protein LOC112511193 [Cynara cardunculus var. scolymus]
CtAH06T0290100.1	1	13.7389	64.5167	27.845	Other proteins in EVs	D-aminoacid aminotransferase-like PLP-dependent enzymes superfamily protein	AT5G27410.2	73.285	XP_024972471.1	branched-chain-amino-acid aminotransferase-like protein 2 isoform X1 [Cynara cardunculus var. scolymus]
CtAH06T0306100.1	1	0	71.0399	74.4223	Other proteins in EVs	root hair specific 2	AT1G12950.1	52.529	XP_024972271.1	protein DETOXIFICATION 30-like [Cynara cardunculus var. scolymus]
CtAH06T0306200.1	1	45.1084	67.6583	32.5632	Other proteins in EVs	HAD-superfamily hydrolase%2C subfamily IG%2C 5'-nucleotidase	AT1G75210.1	68.077	XP_024973415.1	5&apos;-nucleotidase domain-containing protein 4 isoform X1 [Cynara cardunculus var. scolymus] &gt;KVH98402.1 HAD-like domain-containing protein [Cynara cardunculus var. scolymus]
CtAH06T0306600.1	1	25.0611	50.9065	53.6813	Other proteins in EVs	NmrA-like negative transcriptional regulator family protein	AT1G75280.1	75.484	XP_024972270.1	isoflavone reductase homolog TP7-like [Cynara cardunculus var. scolymus]
CtAH06T0310300.1	1	69.3032	49.3202	45.6461	Other proteins in EVs	Histone superfamily protein	AT5G10980.1	100	NP_195713.1	Histone superfamily protein [Arabidopsis thaliana] &gt;NP_196659.1 Histone superfamily protein [Arabidopsis thaliana] &gt;NP_849529.1 Histone superfamily protein [Arabidopsis thaliana] &gt;NP_001031816.1 Histone superfamily protein [Arabidopsis thaliana] &gt;NP_001078517.1 Histone superfamily protein [Arabidopsis thaliana] &gt;NP_001131417.1 uncharacterized protein LOC100192746 [Zea mays] &gt;NP_…
CtAH06T0321400.1	1	89.3309	73.2129	143.796	Other proteins in EVs	NAP1-related protein 1	AT1G74560.1	73.913	XP_024972928.1	NAP1-related protein 1-like isoform X1 [Cynara cardunculus var. scolymus]
CtAH06T0326100.1	2	76.1754	77.0505	78.3876	Other proteins in EVs	Class-II DAHP synthetase family protein	AT1G22410.1	87.082	XP_022019653.1	phospho-2-dehydro-3-deoxyheptonate aldolase 1, chloroplastic-like [Helianthus annuus] &gt;OTG34425.1 putative DAHP synthetase, class II [Helianthus annuus]
CtAH06T0326400.1	1	143.951	106.012	99.0073	Other proteins in EVs	EXORDIUM like 2	AT5G64260.1	57.679	XP_024973174.1	protein EXORDIUM-like 2 [Cynara cardunculus var. scolymus] &gt;KVH98540.1 Phosphate-induced protein 1 [Cynara cardunculus var. scolymus]
CtAH07T0007200.1	1	85.1983	73.1213	77.6922	Other proteins in EVs	phosphoribosyl pyrophosphate (PRPP) synthase 3	AT1G10700.1	71.467	XP_024990985.1	ribose-phosphate pyrophosphokinase 4-like [Cynara cardunculus var. scolymus]
CtAH07T0007300.1	8	251.447	225.069	238.165	Other proteins in EVs	alanine-2-oxoglutarate aminotransferase 2	AT1G70580.3	86.486	XP_024989998.1	glutamate--glyoxylate aminotransferase 2 isoform X1 [Cynara cardunculus var. scolymus]
CtAH07T0012400.1	4	92.5374	70.1485	105.184	Other proteins in EVs	enoyl-CoA hydratase/isomerase D	AT1G60550.1	60.305	XP_024991413.1	1,4-dihydroxy-2-naphthoyl-CoA synthase, peroxisomal isoform X2 [Cynara cardunculus var. scolymus]
CtAH07T0015200.1	1	221.063	213.419	199.063	Other proteins in EVs	spermidine synthase	AT1G23820.1	74.021	XP_024989952.1	spermidine synthase 1-like [Cynara cardunculus var. scolymus]
CtAH07T0021000.1	1	0	42.4388	44.4355	Other proteins in EVs	plant/protein	AT1G07040.1	66.019	XP_024991624.1	uncharacterized protein LOC112525644 [Cynara cardunculus var. scolymus]
CtAH07T0025800.1	1	322.241	338.566	305.139	Other proteins in EVs	cAMP-regulated phosphoprotein 19-related protein	AT5G64130.1	52.427	XP_024991605.1	uncharacterized protein LOC112525634 [Cynara cardunculus var. scolymus] &gt;KVI05515.1 hypothetical protein Ccrd_016138 [Cynara cardunculus var. scolymus]
CtAH07T0040700.1	1	75.6989	194.862	0	Other proteins in EVs	MLP-like protein 28	AT1G70830.1	38.554	PWA64306.1	kirola [Artemisia annua]
CtAH07T0050900.1	4	245.176	251.698	270.588	Other proteins in EVs	2-oxoacid dehydrogenases acyltransferase family protein	AT3G25860.1	75.212	KVI05355.1	2-oxoacid dehydrogenase acyltransferase, catalytic domain-containing protein [Cynara cardunculus var. scolymus]
CtAH07T0057200.1	3	100.399	92.619	96.0089	Other proteins in EVs	6-phosphogluconate dehydrogenase family protein	AT3G02360.2	89.212	XP_024990209.1	6-phosphogluconate dehydrogenase, decarboxylating 1 [Cynara cardunculus var. scolymus] &gt;XP_024990210.1 6-phosphogluconate dehydrogenase, decarboxylating 1 [Cynara cardunculus var. scolymus] &gt;KVI05281.1 6-phosphogluconate dehydrogenase, C-terminal [Cynara cardunculus var. scolymus]
CtAH07T0057300.1	2	63.6182	68.5436	81.7323	Other proteins in EVs	TCP-1/cpn60 chaperonin family protein	AT1G26230.1	64.398	XP_023762043.1	chaperonin 60 subunit beta 4, chloroplastic-like isoform X1 [Lactuca sativa] &gt;PLY86855.1 hypothetical protein LSAT_8X37600 [Lactuca sativa]
CtAH07T0059900.1	1	277.762	291.982	187.711	Other proteins in EVs	semialdehyde dehydrogenase family protein	AT1G14810.1	86.127	XP_024974597.1	uncharacterized protein LOC112512717 [Cynara cardunculus var. scolymus]
CtAH07T0062600.1	5	876.301	655.893	702.074	Other proteins in EVs	Ribose 5-phosphate isomerase%2C type A protein	AT3G04790.1	68.085	XP_024961165.1	probable ribose-5-phosphate isomerase 3, chloroplastic [Cynara cardunculus var. scolymus] &gt;KVH88779.1 Ribose 5-phosphate isomerase, type A [Cynara cardunculus var. scolymus]
CtAH07T0062800.1	1	48.5645	63.218	82.9965	Other proteins in EVs	T-complex protein 1 alpha subunit	AT3G20050.1	89.777	XP_024961155.1	T-complex protein 1 subunit alpha-like [Cynara cardunculus var. scolymus] &gt;KVH88775.1 Chaperone, tailless complex polypeptide 1 [Cynara cardunculus var. scolymus]
CtAH07T0063000.1	1	257.059	302.323	102.32	Other proteins in EVs	hydroxyproline-rich glycoprotein family protein	AT1G14710.2	43.111	XP_024961835.1	uncharacterized protein LOC112502213 [Cynara cardunculus var. scolymus]
CtAH07T0065400.1	1	595.327	626.857	472.104	Other proteins in EVs	P-loop containing nucleoside triphosphate hydrolases superfamily protein	AT1G65810.3	38.756	XP_024961954.1	uncharacterized protein LOC112502306 [Cynara cardunculus var. scolymus]
CtAH07T0072700.1	6	277.972	285.531	263.891	Other proteins in EVs	cytochrome P450%2C family 72%2C subfamily A%2C polypeptide 15	AT3G14690.1	51.323	KAD2393377.1	hypothetical protein E3N88_40354 [Mikania micrantha]
CtAH07T0081000.1	3	62.7891	49.4695	56.6268	Other proteins in EVs	cold-regulated 47	AT1G20440.1	34.074	XP_024990174.1	dehydrin ERD14-like [Cynara cardunculus var. scolymus] &gt;KVI05198.1 Dehydrin [Cynara cardunculus var. scolymus]
CtAH07T0091200.1	2	72.064	65.0609	61.9036	Other proteins in EVs	DNAJ homologue 2	AT5G22060.1	79.481	XP_024992306.1	dnaJ protein homolog isoform X2 [Cynara cardunculus var. scolymus]
CtAH07T0117200.1	1	5.21796	31.2026	0	Other proteins in EVs	delta 1-pyrroline-5-carboxylate synthase 2	AT3G55610.1	73.975	XP_024989504.1	delta-1-pyrroline-5-carboxylate synthase-like [Cynara cardunculus var. scolymus]
CtAH07T0118400.1	1	563.876	451.487	569.926	Other proteins in EVs	UDP-glucosyl transferase 85A2	AT1G22360.1	38.019	KVH87569.1	UDP-glucuronosyl/UDP-glucosyltransferase [Cynara cardunculus var. scolymus]
CtAH07T0124800.1	1	1272.17	1163.62	1141.02	Other proteins in EVs	Peptide-N4-(N-acetyl-beta-glucosaminyl)asparagine amidase A protein	AT5G05480.1	44.352	XP_024990509.1	peptide-N4-(N-acetyl-beta-glucosaminyl)asparagine amidase A-like [Cynara cardunculus var. scolymus] &gt;KVI04845.1 hypothetical protein Ccrd_016838 [Cynara cardunculus var. scolymus]
CtAH07T0125000.1	5	305.041	266.158	253.114	Other proteins in EVs	Peptide-N4-(N-acetyl-beta-glucosaminyl)asparagine amidase A protein	AT5G05480.1	44.205	XP_024990509.1	peptide-N4-(N-acetyl-beta-glucosaminyl)asparagine amidase A-like [Cynara cardunculus var. scolymus] &gt;KVI04845.1 hypothetical protein Ccrd_016838 [Cynara cardunculus var. scolymus]
CtAH07T0173000.1	4	69.523	50.2225	46.4854	Other proteins in EVs	O-methyltransferase 1	AT5G54160.1	51.289	PWA78000.1	caffeic acid 3-O-methyltransferase [Artemisia annua]
CtAH07T0174200.1	6	218.077	194.356	197.231	Other proteins in EVs	Stabilizer of iron transporter SufD / Polynucleotidyl transferase	AT1G48410.1	77.149	XP_024989726.1	protein argonaute 1-like [Cynara cardunculus var. scolymus]
CtAH07T0199600.1	2	66.3602	81.1914	77.6758	Other proteins in EVs	pyrophosphorylase 6	AT5G09650.1	73.179	XP_024959669.1	soluble inorganic pyrophosphatase 6, chloroplastic-like [Cynara cardunculus var. scolymus] &gt;KVI01863.1 Inorganic pyrophosphatase [Cynara cardunculus var. scolymus]
CtAH07T0200900.1	2	71.7911	47.5535	89.2805	Other proteins in EVs	Pyridoxal phosphate (PLP)-dependent transferases superfamily protein	AT4G33680.1	78.431	XP_024960159.1	LL-diaminopimelate aminotransferase, chloroplastic [Cynara cardunculus var. scolymus]
CtAH07T0201400.1	1	33.4932	20.5251	23.665	Other proteins in EVs	tRNA synthetase class II (D%2C K and N) family protein	AT4G33760.1	79.595	XP_024960327.1	aspartate--tRNA ligase, chloroplastic/mitochondrial-like [Cynara cardunculus var. scolymus]
CtAH07T0210000.1	2	88.2689	91.1231	102.564	Other proteins in EVs	DNA-directed RNA polymerase family protein	AT2G15430.1	82.5	XP_024960496.1	DNA-directed RNA polymerases II, IV and V subunit 3-like [Cynara cardunculus var. scolymus]
CtAH07T0210300.1	1	49.0333	27.7312	48.963	Other proteins in EVs	alpha/beta-Hydrolases superfamily protein	AT5G09430.1	44.516	KVH94786.1	Alpha/beta hydrolase fold-1 [Cynara cardunculus var. scolymus]
CtAH07T0221500.1	3	56.1647	44.1254	55.2111	Other proteins in EVs	vacuolar proton ATPase A2	AT2G21410.1	78.589	XP_024960444.1	V-type proton ATPase subunit a2-like [Cynara cardunculus var. scolymus]
CtAH07T0223300.1	1	682.636	738.994	783.625	Other proteins in EVs	alpha/beta-Hydrolases superfamily protein	AT2G32520.4	78.378	XP_024960405.1	uncharacterized protein LOC112501008 [Cynara cardunculus var. scolymus] &gt;KVI02033.1 Dienelactone hydrolase [Cynara cardunculus var. scolymus]
CtAH07T0230400.1	3	92.1853	86.2928	85.8698	Other proteins in EVs	FASCICLIN-like arabinogalactan 2	AT4G12730.1	56.693	XP_024960377.1	fasciclin-like arabinogalactan protein 2 [Cynara cardunculus var. scolymus] &gt;KVI02069.1 FAS1 domain-containing protein [Cynara cardunculus var. scolymus]
CtAH07T0236000.1	2	104.742	118.362	92.4435	Other proteins in EVs	TRICHOME BIREFRINGENCE-LIKE 42	AT1G78710.1	51.703	XP_024959720.1	protein trichome birefringence-like 42 [Cynara cardunculus var. scolymus] &gt;KVI02145.1 PC-Esterase [Cynara cardunculus var. scolymus]
CtAH07T0244200.1	2	90.1799	115.28	103.528	Other proteins in EVs	alpha/beta-Hydrolases superfamily protein	AT2G42690.1	61.111	XP_024960657.1	phospholipase A1-IIdelta [Cynara cardunculus var. scolymus] &gt;KVI02230.1 Lipase, class 3 [Cynara cardunculus var. scolymus]
CtAH07T0260300.1	5	175.894	210.079	172.557	Other proteins in EVs	HEAT SHOCK PROTEIN 81.4	AT5G56000.1	91	XP_023739983.1	heat shock cognate protein 80 [Lactuca sativa] &gt;XP_023739994.1 heat shock cognate protein 80 [Lactuca sativa] &gt;AFQ94045.1 heat shock protein 90 [Lactuca sativa] &gt;PLY68981.1 hypothetical protein LSAT_9X89140 [Lactuca sativa] &gt;PLY69004.1 hypothetical protein LSAT_9X89121 [Lactuca sativa]
CtAH08T0008200.1	1	120.127	191.654	168.241	Other proteins in EVs	UDP-glucosyl transferase 88A1	AT3G16520.3	51.429	XP_023895313.1	uncharacterized protein LOC112007224 [Quercus suber]
CtAH08T0017000.1	2	80.8614	149.578	162.128	Other proteins in EVs	2 iron%2C 2 sulfur cluster binding protein	AT5G51720.1	69.444	XP_024990976.1	CDGSH iron-sulfur domain-containing protein NEET [Cynara cardunculus var. scolymus]
CtAH08T0017400.1	2	90.9268	104.531	96.8872	Other proteins in EVs	Double Clp-N motif protein	AT4G25370.1	52.521	KVI10059.1	Clp, N-terminal, partial [Cynara cardunculus var. scolymus]
CtAH08T0032300.1	1	90.7886	93.4437	99.3521	Other proteins in EVs	Uroporphyrinogen decarboxylase	AT2G40490.1	69.272	KVI10018.1	Uroporphyrinogen decarboxylase HemE [Cynara cardunculus var. scolymus]
CtAH08T0041700.1	1	21.9682	50.4734	15.2709	Other proteins in EVs	flocculation FLO11-like protein	AT2G40070.1	48.967	XP_024982862.1	mucin-17-like [Cynara cardunculus var. scolymus]
CtAH08T0044200.1	3	129.928	96.3591	100.385	Other proteins in EVs	eukaryotic translation initiation factor 2	AT2G39990.1	76.976	XP_024974630.1	eukaryotic translation initiation factor 3 subunit F [Cynara cardunculus var. scolymus] &gt;KVI09911.1 JAB1/Mov34/MPN/PAD-1 [Cynara cardunculus var. scolymus]
CtAH08T0069300.1	1	63.7683	95.2625	92.6608	Other proteins in EVs	chorismate synthase%2C putative / 5-enolpyruvylshikimate-3-phosphate phospholyase	AT1G48850.1	78.132	XP_024970593.1	chorismate synthase 1, chloroplastic [Cynara cardunculus var. scolymus]
CtAH08T0083400.1	8	147.707	142.684	142.867	Other proteins in EVs	uricase / urate oxidase / nodulin 35	AT2G26230.1	58.333	XP_024990456.1	uricase-2 isozyme 1 [Cynara cardunculus var. scolymus]
CtAH08T0087700.1	1	225.461	259.434	217.528	Other proteins in EVs	threonine aldolase 1	AT1G08630.2	72.206	XP_024979856.1	probable low-specificity L-threonine aldolase 1 [Cynara cardunculus var. scolymus] &gt;XP_024979862.1 probable low-specificity L-threonine aldolase 1 [Cynara cardunculus var. scolymus] &gt;KVI09587.1 Aromatic amino acid beta-eliminating lyase/threonine aldolase [Cynara cardunculus var. scolymus]
CtAH08T0090300.2	4	143.713	138.94	124.375	Other proteins in EVs	Histidyl-tRNA synthetase 1	AT3G46100.1	81.081	KVI09504.1	Aminoacyl-tRNA synthetase, class II [Cynara cardunculus var. scolymus]
CtAH08T0091300.1	6	89.1946	135.219	130.152	Other proteins in EVs	ATPase%2C AAA-type%2C CDC48 protein	AT5G03340.1	90.875	XP_024969001.1	cell division control protein 48 homolog D-like isoform X2 [Cynara cardunculus var. scolymus] &gt;KVI09510.1 AAA+ ATPase domain-containing protein [Cynara cardunculus var. scolymus]
CtAH08T0098100.1	1	14.614	27.5426	38.7562	Other proteins in EVs	arginine biosynthesis protein ArgJ family	AT2G37500.1	65.319	XP_024976011.1	arginine biosynthesis bifunctional protein ArgJ, chloroplastic [Cynara cardunculus var. scolymus] &gt;XP_024976020.1 arginine biosynthesis bifunctional protein ArgJ, chloroplastic [Cynara cardunculus var. scolymus] &gt;XP_024976028.1 arginine biosynthesis bifunctional protein ArgJ, chloroplastic [Cynara cardunculus var. scolymus]
CtAH08T0098700.1	3	81.6084	70.8592	55.2395	Other proteins in EVs	TCP-1/cpn60 chaperonin family protein	AT5G26360.1	83.181	XP_024960861.1	T-complex protein 1 subunit gamma-like [Cynara cardunculus var. scolymus]
CtAH08T0103100.1	1	17.334	15.5263	27.7046	Other proteins in EVs	6%2C7-dimethyl-8-ribityllumazine synthase	AT3G32930.2	74.872	XP_024977714.1	uncharacterized protein LOC112515248 [Cynara cardunculus var. scolymus] &gt;KVI09455.1 hypothetical protein Ccrd_012173 [Cynara cardunculus var. scolymus]
CtAH08T0103400.1	3	50.3486	44.4681	46.5417	Other proteins in EVs	10-formyltetrahydrofolate synthetase	AT1G50480.1	86.371	XP_024991566.1	formate--tetrahydrofolate ligase [Cynara cardunculus var. scolymus]
CtAH08T0108100.1	1	70.5188	51.9741	84.4325	Other proteins in EVs	4-hydroxy-3-methylbut-2-enyl diphosphate synthase	AT5G60600.1	84.459	XP_024969274.1	4-hydroxy-3-methylbut-2-en-1-yl diphosphate synthase (ferredoxin), chloroplastic [Cynara cardunculus var. scolymus]
CtAH08T0113400.1	3	78.0516	99.3456	90.1645	Other proteins in EVs	4-hydroxyphenylpyruvate dioxygenase	AT1G06570.1	76.102	XP_024990322.1	4-hydroxyphenylpyruvate dioxygenase-like [Cynara cardunculus var. scolymus] &gt;KVI09294.1 4-hydroxyphenylpyruvate dioxygenase [Cynara cardunculus var. scolymus]
CtAH08T0114100.1	1	15.7114	40.0863	32.0758	Other proteins in EVs	MORN (Membrane Occupation and Recognition Nexus) repeat-containing protein	AT5G22640.1	51.545	XP_024983604.1	protein TIC 100 [Cynara cardunculus var. scolymus]
CtAH08T0130900.1	1	16.9737	21.1358	26.2262	Other proteins in EVs	Calcineurin-like metallo-phosphoesterase superfamily protein	AT3G47810.2	86.631	KVI09148.1	Calcineurin-like phosphoesterase superfamily domain-containing protein [Cynara cardunculus var. scolymus]
CtAH08T0141900.1	6	104.512	87.1829	86.437	Other proteins in EVs	accelerated cell death 2 (ACD2)	AT4G37000.1	54.11	XP_024982099.1	red chlorophyll catabolite reductase, chloroplastic isoform X1 [Cynara cardunculus var. scolymus] &gt;KVI09059.1 Red chlorophyll catabolite reductase [Cynara cardunculus var. scolymus]
CtAH08T0144100.1	1	98.4363	67.5638	136.877	Other proteins in EVs	nicotinate phosphoribosyltransferase 2	AT2G23420.1	79.963	XP_024959536.1	nicotinate phosphoribosyltransferase 2-like [Cynara cardunculus var. scolymus]
CtAH08T0145600.1	11	200.015	197.927	209.644	Other proteins in EVs	Class II aminoacyl-tRNA and biotin synthetases superfamily protein	AT5G56680.1	70.28	XP_024969893.1	asparagine--tRNA ligase, cytoplasmic 1-like [Cynara cardunculus var. scolymus]
CtAH08T0155100.1	6	115.299	97.0385	114.711	Other proteins in EVs	Thiamine pyrophosphate dependent pyruvate decarboxylase family protein	AT5G17380.1	80.392	XP_024960941.1	2-hydroxyacyl-CoA lyase [Cynara cardunculus var. scolymus] &gt;KVI08850.1 Thiamine pyrophosphate enzyme, central domain-containing protein [Cynara cardunculus var. scolymus]
CtAH08T0155400.1	4	654.314	589.795	560.75	Other proteins in EVs	Translation protein SH3-like family protein	AT3G49910.1	80.795	KAD1573176.1	hypothetical protein E3N88_42605 [Mikania micrantha] &gt;KAD7479286.1 hypothetical protein E3N88_02422 [Mikania micrantha]
CtAH08T0160800.6	1	254.232	248.603	267.092	Other proteins in EVs	hypothetical protein	AT2G18210.1	41.463	KVI08817.1	hypothetical protein Ccrd_012808 [Cynara cardunculus var. scolymus]
CtAH08T0163400.1	1	0	115.046	50.0767	Other proteins in EVs	purple acid phosphatase 25	AT4G36350.1	65.525	XP_024982300.1	purple acid phosphatase 5 [Cynara cardunculus var. scolymus]
CtAH08T0164100.1	3	238.75	245.24	250.462	Other proteins in EVs	fructose-bisphosphate aldolase 2	AT4G38970.1	79.5	PWA45103.1	Fructose-bisphosphate aldolase, class-I [Artemisia annua]
CtAH08T0170500.2	1	10998.1	10252.3	10828.6	Other proteins in EVs	MUTL protein homolog 3	AT4G35520.2	55.118	XP_024976995.1	DNA mismatch repair protein MLH3 isoform X2 [Cynara cardunculus var. scolymus]
CtAH08T0193500.1	3	157.689	173.727	208.965	Other proteins in EVs	aminophospholipid ATPase 1	AT5G04930.1	68.986	XP_024987468.1	phospholipid-transporting ATPase 1-like [Cynara cardunculus var. scolymus]
CtAH08T0199400.1	1	11.3603	8.3649	15.9872	Other proteins in EVs	Pyridoxal phosphate (PLP)-dependent transferases superfamily protein	AT3G22200.1	79.257	XP_024993946.1	gamma aminobutyrate transaminase 1, mitochondrial-like isoform X2 [Cynara cardunculus var. scolymus]
CtAH08T0199600.1	3	59.0551	68.0843	77.389	Other proteins in EVs	translation initiation factor 3 subunit H1	AT1G10840.1	83.578	XP_024973788.1	eukaryotic translation initiation factor 3 subunit H [Cynara cardunculus var. scolymus]
CtAH08T0217700.1	1	53.2625	46.6381	50.9982	Other proteins in EVs	Translation protein SH3-like family protein	AT1G09590.1	83.537	PWA73849.1	Ribosomal protein L21e [Artemisia annua]
CtAH08T0222800.1	1	107.245	120.747	108.262	Other proteins in EVs	ACD1-like protein	AT4G25650.1	64.271	XP_024992205.1	protochlorophyllide-dependent translocon component 52, chloroplastic [Cynara cardunculus var. scolymus]
CtAH08T0246800.1	1	15.715	24.4498	9.8239	Other proteins in EVs	SWIB/MDM2 and Plus-3 and GYF domain-containing protein	AT5G08430.1	43.286	XP_024984885.1	uncharacterized protein At5g08430 [Cynara cardunculus var. scolymus] &gt;XP_024984894.1 uncharacterized protein At5g08430 [Cynara cardunculus var. scolymus]
CtAH08T0249400.1	2	265.584	239.394	247.25	Other proteins in EVs	NAD(P)H:plastoquinone dehydrogenase complex subunit O	AT1G74880.1	82.524	XP_024993471.1	NAD(P)H-quinone oxidoreductase subunit O, chloroplastic [Cynara cardunculus var. scolymus]
CtAH08T0250600.1	1	28.5762	18.6187	25.0704	Other proteins in EVs	molybdopterin biosynthesis CNX1 protein / molybdenum cofactor biosynthesis enzyme CNX1 (CNX1)	AT5G20990.2	45.238	KAD7477857.1	hypothetical protein E3N88_00993 [Mikania micrantha]
CtAH08T0251900.1	3	189.265	122.534	123.087	Other proteins in EVs	root FNR 1	AT4G05390.1	77.957	XP_024975575.1	ferredoxin--NADP reductase, root-type isozyme, chloroplastic-like [Cynara cardunculus var. scolymus]
CtAH08T0263200.1	1	171.177	155.284	149.094	Other proteins in EVs	chloroplastic NIFS-like cysteine desulfurase	AT1G08490.1	76.282	XP_024973722.1	cysteine desulfurase 1, chloroplastic [Cynara cardunculus var. scolymus]
CtAH08T0271200.1	6	263.674	247.312	247.005	Other proteins in EVs	sulfite reductase	AT5G04590.1	79.675	XP_024978969.1	sulfite reductase [ferredoxin], chloroplastic-like [Cynara cardunculus var. scolymus]
CtAH08T0272700.1	2	67.0466	74.8789	57.6714	Other proteins in EVs	O-methyltransferase family protein	AT3G53140.1	73.219	XP_024989050.1	caffeic acid 3-O-methyltransferase [Cynara cardunculus var. scolymus] &gt;KVI08129.1 Caffeate O-methyltransferase (COMT) family [Cynara cardunculus var. scolymus]
CtAH08T0279200.1	1	87.9017	113.649	108.946	Other proteins in EVs	starch branching enzyme 2.2	AT5G03650.1	70.674	XP_024981034.1	1,4-alpha-glucan-branching enzyme 2-2, chloroplastic/amyloplastic-like isoform X2 [Cynara cardunculus var. scolymus]
CtAH08T0281800.1	1	28.0229	34.9255	72.1462	Other proteins in EVs	purple acid phosphatase 22	AT3G52820.1	67.602	KVI07897.1	Iron/zinc purple acid phosphatase-like C-terminal domain-containing protein [Cynara cardunculus var. scolymus]
CtAH08T0288500.1	1	64.4298	102.075	93.6732	Other proteins in EVs	Stabilizer of iron transporter SufD / Polynucleotidyl transferase	AT1G48410.1	77.149	KVI07875.1	Argonaute/Dicer protein, PAZ [Cynara cardunculus var. scolymus]
CtAH08T0294800.1	1	62.8364	75.319	99.1814	Other proteins in EVs	cytochrome P450%2C family 97%2C subfamily A%2C polypeptide 3	AT1G31800.1	79.065	XP_024977825.1	protein LUTEIN DEFICIENT 5, chloroplastic [Cynara cardunculus var. scolymus]
CtAH09T0000700.1	1	63.537	78.8572	67.759	Other proteins in EVs	high chlorophyll fluorescence phenotype 173	AT1G16720.1	76.252	XP_024970814.1	uncharacterized protein LOC112509856 [Cynara cardunculus var. scolymus]
CtAH09T0010300.1	2	67.9595	49.739	54.0176	Other proteins in EVs	myristoyl-CoA:protein N-myristoyltransferase	AT5G57020.1	80.638	KVI05917.1	hypothetical protein Ccrd_015783, partial [Cynara cardunculus var. scolymus]
CtAH09T0011100.1	4	80.9414	83.9856	87.1345	Other proteins in EVs	nucleosome assembly protein 1%3B2	AT2G19480.3	70.419	XP_023740951.1	nucleosome assembly protein 1;4-like isoform X1 [Lactuca sativa]
CtAH09T0035200.1	3	59.5402	63.2479	62.2048	Other proteins in EVs	nuclear protein	AT1G16080.1	71.069	KVI06101.1	hypothetical protein Ccrd_015570 [Cynara cardunculus var. scolymus]
CtAH09T0038200.1	1	44.3376	48.0615	38.9175	Other proteins in EVs	magnesium-protoporphyrin IX methyltransferase	AT4G25080.6	69.716	XP_024970321.1	magnesium protoporphyrin IX methyltransferase, chloroplastic [Cynara cardunculus var. scolymus] &gt;KVI06111.1 Magnesium-protoporphyrin IX methyltransferase [Cynara cardunculus var. scolymus]
CtAH09T0039100.1	1	17.356	7.59308	16.606	Other proteins in EVs	acyl carrier protein 4	AT4G25050.1	65.517	KVI06122.1	Acyl carrier protein (ACP), partial [Cynara cardunculus var. scolymus]
CtAH09T0039700.1	10	576.902	560.084	532.684	Other proteins in EVs	vacuolar ATP synthase subunit C (VATC) / V-ATPase C subunit / vacuolar proton pump C subunit (DET3)	AT1G12840.1	79.679	XP_024969511.1	V-type proton ATPase subunit C-like [Cynara cardunculus var. scolymus] &gt;KVI06138.1 ATPase, V1 complex, subunit C [Cynara cardunculus var. scolymus]
CtAH09T0065800.1	1	396.126	411.768	460.479	Other proteins in EVs	NA	NA	NA	NA	NA
CtAH09T0069700.1	1	78.1033	76.5939	82.5349	Other proteins in EVs	chloroplastic acetylcoenzyme A carboxylase 1	AT5G16390.1	57.658	XP_024970449.1	biotin carboxyl carrier protein of acetyl-CoA carboxylase, chloroplastic-like [Cynara cardunculus var. scolymus]
CtAH09T0083100.1	6	97.9663	93.3974	96.7665	Other proteins in EVs	Sugar isomerase (SIS) family protein	AT5G42740.1	84.029	XP_024971576.1	glucose-6-phosphate isomerase, cytosolic [Cynara cardunculus var. scolymus]
CtAH09T0083500.1	1	2561.23	5312.44	5795.22	Other proteins in EVs	Nucleotide-diphospho-sugar transferase family protein	AT1G19360.1	69.444	XP_024971670.1	arabinosyltransferase RRA3-like isoform X1 [Cynara cardunculus var. scolymus] &gt;KVI06579.1 Nucleotide-diphospho-sugar transferase [Cynara cardunculus var. scolymus]
CtAH09T0100400.1	1	49.2771	43.953	37.8923	Other proteins in EVs	YbaK/aminoacyl-tRNA synthetase-associated domain-containing protein	AT1G44835.1	56.774	XP_024962158.1	prolyl-tRNA synthetase associated domain-containing protein 1 [Cynara cardunculus var. scolymus]
CtAH09T0108500.1	2	117.914	87.3495	107.739	Other proteins in EVs	sirohydrochlorin ferrochelatase B	AT1G50170.1	66.935	KVI02459.1	hypothetical protein Ccrd_019235 [Cynara cardunculus var. scolymus]
CtAH09T0112100.1	1	48.4406	46.3217	0	Other proteins in EVs	cytochrome C oxidase 6B	AT1G22450.1	62.121	XP_024976866.1	cytochrome c oxidase subunit 6b-1-like [Cynara cardunculus var. scolymus]
CtAH09T0114000.1	3	44.0007	58.2107	57.2047	Other proteins in EVs	L-Aspartase-like family protein	AT5G10920.1	72.802	XP_024976740.1	argininosuccinate lyase, chloroplastic [Cynara cardunculus var. scolymus]
CtAH09T0117800.1	1	66.7014	74.9969	68.2088	Other proteins in EVs	valyl-tRNA synthetase / valine-tRNA ligase (VALRS)	AT1G14610.1	71.623	XP_024989551.1	valine--tRNA ligase, mitochondrial 1 [Cynara cardunculus var. scolymus] &gt;XP_024989552.1 valine--tRNA ligase, mitochondrial 1 [Cynara cardunculus var. scolymus] &gt;XP_024989553.1 valine--tRNA ligase, mitochondrial 1 [Cynara cardunculus var. scolymus] &gt;XP_024989554.1 valine--tRNA ligase, mitochondrial 1 [Cynara cardunculus var. scolymus] &gt;XP_024989555.1 valine--tRNA ligase, mitochondrial …
CtAH09T0127400.1	4	154.351	185.633	171.669	Other proteins in EVs	Haloacid dehalogenase-like hydrolase (HAD) superfamily protein	AT3G48420.1	72.085	XP_024977197.1	CBBY-like protein [Cynara cardunculus var. scolymus]
CtAH09T0132900.1	6	65.2717	56.9881	47.7129	Other proteins in EVs	DCD (Development and Cell Death) domain protein	AT5G61910.4	63.11	XP_024976741.1	protein BONZAI 1-like [Cynara cardunculus var. scolymus]
CtAH09T0135600.1	1	80.7623	104.015	85.1824	Other proteins in EVs	NDH-dependent cyclic electron flow 1	AT1G15980.1	46.277	XP_024976919.1	photosynthetic NDH subunit of subcomplex B 1, chloroplastic [Cynara cardunculus var. scolymus] &gt;KVH99020.1 hypothetical protein Ccrd_022719 [Cynara cardunculus var. scolymus]
CtAH09T0138100.1	5	339.318	356.439	390.983	Other proteins in EVs	protochlorophyllide oxidoreductase A	AT5G54190.1	81.793	XP_023762137.1	protochlorophyllide reductase, chloroplastic-like [Lactuca sativa] &gt;PLY86812.1 hypothetical protein LSAT_5X6580 [Lactuca sativa]
CtAH09T0142400.1	1	5.61336	35.7458	51.5542	Other proteins in EVs	PsbQ-like 1	AT3G01440.1	52.444	XP_024976936.1	photosynthetic NDH subunit of lumenal location 3, chloroplastic [Cynara cardunculus var. scolymus]
CtAH09T0142800.1	5	121.049	99.144	119.366	Other proteins in EVs	amino-terminal region of chorein	AT3G20720.2	48.728	XP_024976311.1	uncharacterized protein LOC112514213 [Cynara cardunculus var. scolymus]
CtAH09T0153100.1	2	138.62	126.681	126.976	Other proteins in EVs	farnesyl diphosphate synthase 1	AT5G47770.1	66.764	XP_024976981.1	farnesyl pyrophosphate synthase 2 [Cynara cardunculus var. scolymus]
CtAH09T0173000.1	2	90.058	68.3728	79.1108	Other proteins in EVs	PsbP-like protein 1	AT3G55330.1	76.136	KVH99282.1	Mog1/PsbP, alpha/beta/alpha sandwich [Cynara cardunculus var. scolymus]
CtAH09T0199500.1	1	27.0672	19.0878	29.0047	Other proteins in EVs	Glutamyl/glutaminyl-tRNA synthetase%2C class Ic	AT5G26710.1	72.129	XP_024976580.1	glutamate--tRNA ligase, cytoplasmic [Cynara cardunculus var. scolymus] &gt;KVH99452.1 Aminoacyl-tRNA synthetase, class I, conserved site-containing protein [Cynara cardunculus var. scolymus]
CtAH09T0222100.2	1	102.747	107.161	136.242	Other proteins in EVs	ATPase%2C V1 complex%2C subunit B protein	AT1G20260.1	92.473	XP_023747523.1	V-type proton ATPase subunit B 2 isoform X2 [Lactuca sativa]
CtAH09T0233300.1	1	4.0445	22.6601	29.25	Other proteins in EVs	NADH-ubiquinone oxidoreductase 24 kDa subunit	AT4G02580.1	75.294	KVH94342.1	Thioredoxin-like 2Fe-2S ferredoxin [Cynara cardunculus var. scolymus]
CtAH09T0242800.1	1	43.3945	39.041	52.0236	Other proteins in EVs	ATP citrate lyase (ACL) family protein	AT2G20420.1	77.458	XP_024981566.1	succinate--CoA ligase [ADP-forming] subunit beta, mitochondrial-like [Cynara cardunculus var. scolymus]
CtAH09T0255400.1	2	73.7956	62.7794	83.4367	Other proteins in EVs	rotamase FKBP 1	AT3G25230.1	79.129	XP_024980730.1	peptidyl-prolyl cis-trans isomerase FKBP62-like [Cynara cardunculus var. scolymus]
CtAH09T0282600.1	6	160.8	190.466	165.341	Other proteins in EVs	heat shock cognate protein 70-1	AT5G02500.1	91.871	XP_024981136.1	heat shock cognate 70 kDa protein 2 [Cynara cardunculus var. scolymus]
CtAH09T0285500.1	1	806.425	743.155	762.184	Other proteins in EVs	Histone superfamily protein	AT1G07660.2	86.667	NA	NA
CtAH09T0296900.1	1	139.303	153.141	158.22	Other proteins in EVs	imidazolonepropionase (Protein of unknown function%2C DUF642)	AT2G41810.1	53.699	KZM92148.1	hypothetical protein DCAR_020487 [Daucus carota subsp. sativus]
CtAH10T0010400.1	1	182.481	202.245	205.552	Other proteins in EVs	Tautomerase/MIF superfamily protein	AT5G01650.4	86.607	XP_024973970.1	macrophage migration inhibitory factor homolog [Cynara cardunculus var. scolymus]
CtAH10T0015500.1	1	124.255	106.607	113.499	Other proteins in EVs	NA	NA	NA	XP_024974305.1	uncharacterized protein LOC112512529 isoform X1 [Cynara cardunculus var. scolymus]
CtAH10T0020000.1	3	339.801	322.562	324.71	Other proteins in EVs	Nascent polypeptide-associated complex (NAC)%2C alpha subunit family protein	AT3G12390.1	77.941	XP_024975894.1	nascent polypeptide-associated complex subunit alpha-like protein 1 [Cynara cardunculus var. scolymus]
CtAH10T0023200.1	3	73.9215	87.4616	80.8167	Other proteins in EVs	TCP-1/cpn60 chaperonin family protein	AT3G18190.1	89.552	XP_024974980.1	T-complex protein 1 subunit delta-like [Cynara cardunculus var. scolymus] &gt;KVI03428.1 hypothetical protein Ccrd_018268 [Cynara cardunculus var. scolymus]
CtAH10T0025600.1	2	135.516	104.292	90.3378	Other proteins in EVs	thiaminC	AT2G29630.1	79.3	XP_024974410.1	phosphomethylpyrimidine synthase, chloroplastic [Cynara cardunculus var. scolymus]
CtAH10T0027300.1	2	30.0902	31.3478	27.3057	Other proteins in EVs	lycopene cyclase	AT3G10230.1	75.944	KVI03465.1	hypothetical protein Ccrd_018234 [Cynara cardunculus var. scolymus]
CtAH10T0048300.1	1	38.0666	64.2749	56.1256	Other proteins in EVs	Class II aaRS and biotin synthetases superfamily protein	AT3G62120.3	67.793	XP_024966713.1	proline--tRNA ligase, cytoplasmic-like [Cynara cardunculus var. scolymus]
CtAH10T0057900.1	5	84.4162	104.866	124.073	Other proteins in EVs	tubulin beta chain 3	AT5G62700.1	97.052	XP_021993637.1	tubulin beta-2 chain-like [Helianthus annuus] &gt;XP_024973805.1 tubulin beta-2 chain-like [Cynara cardunculus var. scolymus] &gt;OTG08113.1 putative tubulin, Beta tubulin, autoregulation binding site [Helianthus annuus]
CtAH10T0070700.1	1	70.9297	71.9128	69.1741	Other proteins in EVs	Polynucleotidyl transferase%2C ribonuclease H-like superfamily protein	AT2G26970.1	62.232	XP_024974556.1	oligoribonuclease-like [Cynara cardunculus var. scolymus]
CtAH10T0077900.1	2	86.5316	62.225	105.534	Other proteins in EVs	hypothetical protein	AT4G13200.1	62.069	XP_024974354.1	uncharacterized protein At4g13200, chloroplastic [Cynara cardunculus var. scolymus] &gt;KVI03822.1 hypothetical protein Ccrd_017876 [Cynara cardunculus var. scolymus]
CtAH10T0078700.1	1	70.9553	79.8586	70.1017	Other proteins in EVs	UDP-Glycosyltransferase superfamily protein	AT3G07020.2	66.845	XP_024974116.1	sterol 3-beta-glucosyltransferase UGT80A2-like [Cynara cardunculus var. scolymus]
CtAH10T0080300.1	6	110.083	123.147	103.14	Other proteins in EVs	Pyridoxal phosphate (PLP)-dependent transferases superfamily protein	AT2G20340.1	67.828	XP_024973640.1	tyrosine decarboxylase 1 [Cynara cardunculus var. scolymus]
CtAH10T0108300.1	1	59.4814	51.9213	43.661	Other proteins in EVs	HSP20-like chaperones superfamily protein	AT4G02450.2	72.8	XP_024980729.1	uncharacterized protein Os08g0359500 isoform X2 [Cynara cardunculus var. scolymus]
CtAH10T0121300.1	3	108.597	109.029	102.501	Other proteins in EVs	Adenine nucleotide alpha hydrolases-like superfamily protein	AT3G53990.1	69.811	XP_023731641.1	universal stress protein PHOS32-like [Lactuca sativa] &gt;PLY75498.1 hypothetical protein LSAT_9X30421 [Lactuca sativa]
CtAH10T0128100.1	1	84.8401	98.925	105.763	Other proteins in EVs	UDP-glycosyltransferase 73B4	AT2G15490.3	29.228	XP_024980847.1	zeatin O-glucosyltransferase-like [Cynara cardunculus var. scolymus] &gt;KVH94932.1 UDP-glucuronosyl/UDP-glucosyltransferase [Cynara cardunculus var. scolymus]
CtAH10T0142700.1	1	30.7833	24.3444	41.2841	Other proteins in EVs	heat shock cognate protein 70-1	AT5G02500.1	59.437	XP_024981473.1	heat shock 70 kDa protein 18-like isoform X2 [Cynara cardunculus var. scolymus]
CtAH10T0153000.1	1	54.8909	28.9037	79.4847	Other proteins in EVs	light harvesting complex photosystem II	AT3G08940.2	86.397	XP_024981484.1	chlorophyll a-b binding protein CP29.1, chloroplastic-like [Cynara cardunculus var. scolymus] &gt;KVH94798.1 Chlorophyll A-B binding protein [Cynara cardunculus var. scolymus]
CtAH10T0177700.3	11	626.308	520.987	615.913	Other proteins in EVs	NA	NA	NA	XP_010666956.1	PREDICTED: uncharacterized protein LOC104884063 [Beta vulgaris subsp. vulgaris]
CtAH10T0182600.1	1	37.2783	22.1465	41.0516	Other proteins in EVs	isoamylase 3	AT4G09020.1	70.37	KVI06832.1	Glycoside hydrolase, catalytic domain-containing protein [Cynara cardunculus var. scolymus]
CtAH10T0191900.1	1	51.5957	37.1714	27.1522	Other proteins in EVs	chorismate synthase%2C putative / 5-enolpyruvylshikimate-3-phosphate phospholyase	AT1G48850.1	80.984	KVI06884.1	Chorismate synthase [Cynara cardunculus var. scolymus]
CtAH10T0198000.1	1	38.7362	24.4605	43.6305	Other proteins in EVs	methionyl-tRNA synthetase / methionine-tRNA ligase / MetRS (cpMetRS)	AT3G55400.1	70.115	XP_024969206.1	methionine--tRNA ligase, chloroplastic/mitochondrial [Cynara cardunculus var. scolymus]
CtAH10T0200500.1	1	31.7349	0	39.4011	Other proteins in EVs	Chalcone-flavanone isomerase family protein	AT3G55120.1	53.521	ALG75881.1	chalcone isomerase [Carthamus tinctorius]
CtAH10T0202500.1	11	1199.24	1193.35	1176.71	Other proteins in EVs	rubisco activase	AT2G39730.1	80.29	XP_024969388.1	ribulose bisphosphate carboxylase/oxygenase activase, chloroplastic-like [Cynara cardunculus var. scolymus]
CtAH10T0205100.1	1	85.1415	45.665	52.2435	Other proteins in EVs	Mitochondrial glycoprotein family protein	AT5G02050.1	50	XP_024971511.1	uncharacterized protein At2g39795, mitochondrial-like [Cynara cardunculus var. scolymus] &gt;KVI07000.1 Mitochondrial glycoprotein [Cynara cardunculus var. scolymus]
CtAH10T0212700.1	1	239.908	242.839	273.011	Other proteins in EVs	NAD-dependent glycerol-3-phosphate dehydrogenase family protein	AT2G40690.3	86.066	XP_024971369.1	glycerol-3-phosphate dehydrogenase [NAD(+)] 2, chloroplastic isoform X1 [Cynara cardunculus var. scolymus]
CtAH10T0216900.1	1	26.0118	0	22.1822	Other proteins in EVs	spermidine synthase 3	AT5G53120.7	72.46	XP_024970123.1	spermine synthase-like isoform X2 [Cynara cardunculus var. scolymus]
CtAH10T0218600.1	4	57.7386	57	47.5959	Other proteins in EVs	UDP-glucosyl transferase 88A1	AT3G16520.3	57	KVI07143.1	UDP-glucuronosyl/UDP-glucosyltransferase [Cynara cardunculus var. scolymus]
CtAH10T0223000.1	3	76.0991	61.8363	64.2103	Other proteins in EVs	phosphoribosylaminoimidazole carboxylase%2C putative / AIR carboxylase	AT2G37690.1	69.427	XP_024971373.1	phosphoribosylaminoimidazole carboxylase, chloroplastic isoform X1 [Cynara cardunculus var. scolymus] &gt;XP_024971374.1 phosphoribosylaminoimidazole carboxylase, chloroplastic isoform X1 [Cynara cardunculus var. scolymus]
CtAH10T0226800.1	4	139.782	96.0657	127.283	Other proteins in EVs	phosphoglucomutase	AT5G51820.1	82.826	XP_024961645.1	phosphoglucomutase, chloroplastic [Cynara cardunculus var. scolymus]
CtAH10T0238200.3	1	63.2476	59.7181	89.4345	Other proteins in EVs	Haloacid dehalogenase-like hydrolase (HAD) superfamily protein	AT4G39970.1	77.528	XP_024981419.1	haloacid dehalogenase-like hydrolase domain-containing protein At4g39970 [Cynara cardunculus var. scolymus]
CtAH10T0242600.1	1	140.406	120.893	140.346	Other proteins in EVs	cold-regulated 47	AT1G20440.1	37.037	KVI07383.1	Dehydrin, partial [Cynara cardunculus var. scolymus]
CtAH10T0250100.1	1	57.8539	54.8468	56.4672	Other proteins in EVs	rotamase cyclophilin 2	AT3G56070.2	84.302	XP_024969463.1	peptidyl-prolyl cis-trans isomerase CYP19-3 [Cynara cardunculus var. scolymus] &gt;KVI07437.1 Cyclophilin-like peptidyl-prolyl cis-trans isomerase domain-containing protein [Cynara cardunculus var. scolymus]
CtAH10T0251300.1	1	60.9115	27.7739	66.7973	Other proteins in EVs	histidine biosynthesis bifunctional protein (HISIE)	AT1G31860.1	65.48	XP_024971634.1	histidine biosynthesis bifunctional protein hisIE, chloroplastic isoform X1 [Cynara cardunculus var. scolymus]
CtAH10T0258700.1	3	78.8844	97.9741	74.8575	Other proteins in EVs	pyrimidine 1	AT3G17810.1	80.542	XP_024971228.1	dihydropyrimidine dehydrogenase (NADP(+)), chloroplastic [Cynara cardunculus var. scolymus]
CtAH10T0271100.1	1	97.6897	107.195	29.6256	Other proteins in EVs	Glycogen/starch synthases%2C ADP-glucose type	AT5G24300.2	67.45	XP_024969992.1	soluble starch synthase 1, chloroplastic/amyloplastic-like isoform X1 [Cynara cardunculus var. scolymus]
CtAH10T0274000.1	3	117.113	122.997	139.453	Other proteins in EVs	photosystem II reaction center protein C	ATCG00280.1	98.448	XP_016649644.1	PREDICTED: LOW QUALITY PROTEIN: photosystem II CP43 reaction center protein-like [Prunus mume] &gt;XP_016648579.1 PREDICTED: LOW QUALITY PROTEIN: photosystem II CP43 reaction center protein-like [Prunus mume]
CtAH10T0274400.1	7	104.657	103.626	110.859	Other proteins in EVs	RNA polymerase subunit beta	ATCG00190.1	83.895	APD83325.1	RNA polymerase beta subunit (chloroplast) [Carthamus tinctorius]
CtAH10T0275000.1	9	80.3872	94.7209	95.0961	Other proteins in EVs	DNA-directed RNA polymerase family protein	ATCG00170.1	92.754	OTF84746.1	putative RNA polymerase, beta subunit, protrusion (plastid) [Helianthus annuus]
CtAH11T0000400.1	2	241.322	235.301	235.583	Other proteins in EVs	Rubisco methyltransferase family protein	AT5G14260.2	71.654	KVH92843.1	Rubisco LS methyltransferase, substrate-binding domain-containing protein [Cynara cardunculus var. scolymus]
CtAH11T0009300.1	2	43.7255	42.8009	38.2381	Other proteins in EVs	Isocitrate/isopropylmalate dehydrogenase family protein	AT5G14590.1	70.629	XP_024977703.1	isocitrate dehydrogenase [NADP] [Cynara cardunculus var. scolymus] &gt;XP_024977704.1 isocitrate dehydrogenase [NADP] [Cynara cardunculus var. scolymus]
CtAH11T0042000.1	3	26.7487	31.4502	30.3037	Other proteins in EVs	photosystem II subunit O-2	AT3G50820.1	77.108	XP_024977768.1	oxygen-evolving enhancer protein 1, chloroplastic-like [Cynara cardunculus var. scolymus] &gt;KVH92563.1 Photosystem II PsbO, manganese-stabilising [Cynara cardunculus var. scolymus]
CtAH11T0062200.1	3	79.6054	44.9806	96.1359	Other proteins in EVs	tubulin alpha-2 chain	AT1G50010.1	98.161	XP_024977436.1	tubulin alpha chain-like [Cynara cardunculus var. scolymus] &gt;KVH92713.1 Alpha tubulin [Cynara cardunculus var. scolymus]
CtAH11T0092300.1	2	384.97	315.778	413.583	Other proteins in EVs	CURVATURE THYLAKOID 1A-like protein	AT4G01150.1	65.432	XP_024996541.1	protein CURVATURE THYLAKOID 1A, chloroplastic-like [Cynara cardunculus var. scolymus] &gt;KVH91101.1 protein of unknown function DUF4308 [Cynara cardunculus var. scolymus]
CtAH11T0097100.1	5	219.314	196.409	198.654	Other proteins in EVs	nitrilase 4	AT5G22300.1	60.983	KVH91453.1	Carbon-nitrogen hydrolase [Cynara cardunculus var. scolymus]
CtAH11T0117900.1	4	180.396	177.191	219.614	Other proteins in EVs	membrane protein	AT1G32080.1	77.681	XP_024986695.1	plastidal glycolate/glycerate translocator 1, chloroplastic [Cynara cardunculus var. scolymus]
CtAH11T0134400.1	4	256.777	245.515	307.488	Other proteins in EVs	ornithine carbamoyltransferase	AT1G75330.1	81.29	KVH89896.1	Aspartate/ornithine carbamoyltransferase, partial [Cynara cardunculus var. scolymus]
CtAH11T0138600.1	1	73.3207	46.3695	87.7181	Other proteins in EVs	PITH domain protein (DUF1000)	AT2G25950.1	78.922	XP_024986363.1	PITH domain-containing protein 1 [Cynara cardunculus var. scolymus] &gt;KVH89916.1 Galactose-binding domain-like protein [Cynara cardunculus var. scolymus]
CtAH11T0139500.1	1	143.36	211.366	145.221	Other proteins in EVs	tRNA-splicing ligase (DUF239)	AT5G56530.1	34.325	XP_024986525.1	uncharacterized protein LOC112521763 [Cynara cardunculus var. scolymus]
CtAH11T0144900.1	4	56.5816	65.6033	62.8191	Other proteins in EVs	branched-chain amino acid aminotransferase 5 / branched-chain amino acid transaminase 5 (BCAT5)	AT5G65780.1	74.631	XP_024986112.1	branched-chain amino acid aminotransferase 2, chloroplastic-like isoform X2 [Cynara cardunculus var. scolymus]
CtAH11T0148200.1	6	63.0474	50.6585	61.2544	Other proteins in EVs	non-ATPase subunit 9	AT1G29150.2	84.964	OTG20363.1	putative 26S proteasome non-ATPase regulatory subunit 11 [Helianthus annuus]
CtAH11T0152700.1	1	32.0512	19.9823	29.8878	Other proteins in EVs	seryl-tRNA synthetase / serine-tRNA ligase	AT5G27470.1	78.065	XP_023753868.1	serine--tRNA ligase [Lactuca sativa] &gt;PLY93035.1 hypothetical protein LSAT_5X1480 [Lactuca sativa]
CtAH11T0166300.1	3	43.262	41.1402	30.6327	Other proteins in EVs	AMP-dependent synthetase and ligase family protein	AT4G05160.1	68.022	KVH90732.1	AMP-binding, conserved site-containing protein [Cynara cardunculus var. scolymus]
CtAH11T0171400.1	5	187.343	193.452	177.51	Other proteins in EVs	transmembrane protein%2C putative (DUF247)	AT2G36430.1	48.622	XP_024985979.1	UPF0481 protein At3g47200-like [Cynara cardunculus var. scolymus] &gt;KVH90651.1 Protein of unknown function DUF247, plant [Cynara cardunculus var. scolymus]
CtAH11T0175400.1	1	74.2823	45.5478	52.0617	Other proteins in EVs	hydroxyproline-rich glycoprotein family protein	AT2G39050.1	58.883	XP_024985651.1	ricin B-like lectin EULS3 [Cynara cardunculus var. scolymus]
CtAH11T0176100.1	1	62.8675	87.1693	43.1507	Other proteins in EVs	homogentisate prenyltransferase	AT3G11945.1	65.306	XP_024986797.1	homogentisate solanesyltransferase, chloroplastic [Cynara cardunculus var. scolymus]
CtAH11T0176900.1	1	557.247	422.033	434.155	Other proteins in EVs	FMN binding protein	AT3G03890.1	64.46	XP_024985473.1	uncharacterized protein LOC112521066 [Cynara cardunculus var. scolymus] &gt;KVH90646.1 protein of unknown function DUF2470 [Cynara cardunculus var. scolymus]
CtAH11T0182200.1	3	94.5894	98.1627	89.0834	Other proteins in EVs	Chlorophyll A-B binding family protein	AT1G44575.3	70.486	XP_024985836.1	photosystem II 22 kDa protein, chloroplastic [Cynara cardunculus var. scolymus]
CtAH11T0201200.1	1	102.289	98.2596	119.217	Other proteins in EVs	UDP-Glycosyltransferase superfamily protein	AT2G36780.1	46.791	KVH90492.1	UDP-glucuronosyl/UDP-glucosyltransferase [Cynara cardunculus var. scolymus]
CtAH11T0202600.3	1	44.7903	47.6448	32.4341	Other proteins in EVs	NA	NA	NA	NA	NA
CtAH11T0204300.1	1	9.06702	5.58663	16.3411	Other proteins in EVs	thylakoid lumen 15.0 kDa protein	AT5G52970.2	82.123	XP_024986921.1	thylakoid lumenal 15.0 kDa protein 2, chloroplastic [Cynara cardunculus var. scolymus] &gt;KVH90390.1 TPM domain-containing protein [Cynara cardunculus var. scolymus]
CtAH11T0206000.1	6	353.877	278.328	317.408	Other proteins in EVs	vacuolar ATP synthase subunit H family protein	AT3G42050.1	72.36	XP_024985028.1	V-type proton ATPase subunit H [Cynara cardunculus var. scolymus]
CtAH11T0206700.1	1	67.9588	67.2512	52.3658	Other proteins in EVs	Saccharopine dehydrogenase	AT1G50450.1	73.265	XP_024984781.1	uncharacterized protein LOC112520617 isoform X3 [Cynara cardunculus var. scolymus]
CtAH11T0217400.1	9	307.922	266.006	253.781	Other proteins in EVs	aspartate aminotransferase 5	AT4G31990.1	82.189	XP_024985601.1	aspartate aminotransferase, chloroplastic isoform X1 [Cynara cardunculus var. scolymus]
CtAH11T0233100.1	1	30.6691	22.1744	31.2201	Other proteins in EVs	tubulin beta 8	AT5G23860.2	93.023	XP_024985373.1	tubulin beta chain-like [Cynara cardunculus var. scolymus]
CtAH11T0254800.1	1	45.7497	58.3545	33.3714	Other proteins in EVs	Phosphoenolpyruvate carboxylase family protein	AT2G43180.1	61.416	XP_024987119.1	uncharacterized protein LOC112522243 [Cynara cardunculus var. scolymus]
CtAH11T0257800.1	3	77.8202	124.655	84.8588	Other proteins in EVs	selenium-binding protein 1	AT4G14030.1	75.758	XP_024985542.1	selenium-binding protein 1-like isoform X1 [Cynara cardunculus var. scolymus]
CtAH11T0262500.1	2	129.268	101.302	96.8455	Other proteins in EVs	dehydratase family	AT3G23940.1	77.508	XP_024986190.1	dihydroxy-acid dehydratase, chloroplastic isoform X1 [Cynara cardunculus var. scolymus]
CtAH11T0266200.1	1	98.5177	116.954	121.866	Other proteins in EVs	NA	NA	NA	NA	NA
CtAH12T0015200.1	1	56.3606	37.9166	32.8053	Other proteins in EVs	NA	NA	NA	NA	NA
CtAH12T0024200.1	2	64.5575	44.3013	35.1779	Other proteins in EVs	eukaryotic translation initiation factor 3E	AT3G57290.1	84.332	XP_024977955.1	eukaryotic translation initiation factor 3 subunit E [Cynara cardunculus var. scolymus]
CtAH12T0029100.1	5	153.49	148.428	179.253	Other proteins in EVs	nitrate reductase 2	AT1G37130.1	71.32	XP_024964072.1	nitrate reductase [NADH] [Cynara cardunculus var. scolymus]
CtAH12T0033000.1	1	222.984	215.859	215.667	Other proteins in EVs	Class I glutamine amidotransferase-like superfamily protein	AT3G02720.1	74.425	XP_024977743.1	protein DJ-1 homolog D isoform X2 [Cynara cardunculus var. scolymus]
CtAH12T0042200.1	2	71.6377	31.0096	56.6607	Other proteins in EVs	Uroporphyrinogen decarboxylase	AT3G14930.2	69.018	XP_024968563.1	uroporphyrinogen decarboxylase 1, chloroplastic [Cynara cardunculus var. scolymus]
CtAH12T0043100.1	1	0	29.0399	50.6388	Other proteins in EVs	FAR1-related sequence 5	AT4G38180.1	28.214	XP_024986537.1	protein FAR1-RELATED SEQUENCE 5-like [Cynara cardunculus var. scolymus]
CtAH12T0046600.1	5	504.561	545.144	489.878	Other proteins in EVs	regulatory particle triple-A ATPase 5A	AT3G05530.1	91.981	KVH88114.1	26S proteasome subunit P45 [Cynara cardunculus var. scolymus]
CtAH12T0047100.1	3	153.968	153.324	123.501	Other proteins in EVs	T-box protein	AT5G27710.1	59.143	XP_024962285.1	uncharacterized protein LOC112502567 isoform X1 [Cynara cardunculus var. scolymus]
CtAH12T0056000.1	1	139.859	139.14	174.517	Other proteins in EVs	photosynthetic electron transfer B	ATCG00720.1	78.205	KAC9638027.1	hypothetical protein E3N88_45487 [Mikania micrantha]
CtAH12T0056500.1	3	276.329	222.892	288.767	Other proteins in EVs	Photosystem I%2C PsaA/PsaB protein	ATCG00350.1	44.335	OTF84754.1	putative photosystem I PsaA/PsaB (plastid) [Helianthus annuus]
CtAH12T0057100.1	9	398.854	353.822	377.138	Other proteins in EVs	NA	NA	NA	XP_024967046.1	serrate RNA effector molecule homolog [Cynara cardunculus var. scolymus] &gt;KVI11128.1 hypothetical protein Ccrd_010466 [Cynara cardunculus var. scolymus]
CtAH12T0064400.1	1	22.7325	30.9584	48.6464	Other proteins in EVs	DNA-directed RNA polymerase family protein	ATCG00170.1	62.274	QCE13735.1	DNA-directed RNA polymerase subunit beta&apos; [Vigna unguiculata]
CtAH12T0066800.1	8	261.093	271.158	281.416	Other proteins in EVs	methionine S-methyltransferase	AT5G49810.1	69.331	XP_024961357.1	methionine S-methyltransferase [Cynara cardunculus var. scolymus] &gt;KVH88645.1 Aminotransferase, class I/classII [Cynara cardunculus var. scolymus]
CtAH12T0094700.1	1	210.335	190.263	200.644	Other proteins in EVs	heat shock cognate protein 70-1	AT5G02500.1	65.09	PWA54866.1	hypothetical protein CTI12_AA305990 [Artemisia annua]
CtAH12T0101800.1	4	94.593	82.7764	101.939	Other proteins in EVs	eukaryotic translation initiation factor 3C	AT3G56150.2	68.63	XP_024967819.1	eukaryotic translation initiation factor 3 subunit C-like [Cynara cardunculus var. scolymus] &gt;KVI11518.1 Eukaryotic translation initiation factor 3 subunit 8, N-terminal [Cynara cardunculus var. scolymus]
CtAH12T0108900.1	2	79.8134	76.5615	59.86	Other proteins in EVs	transmembrane protein%2C putative (Protein of unknown function%2C DUF538)	AT3G07470.1	64.029	XP_024966576.1	uncharacterized protein LOC112506626 [Cynara cardunculus var. scolymus] &gt;KVI11555.1 Protein of unknown function DUF538 [Cynara cardunculus var. scolymus]
CtAH12T0113600.4	1	130.861	127.849	162.887	Other proteins in EVs	NA	NA	NA	PWA80145.1	Transposase, Ptta/En/Spm [Artemisia annua]
CtAH12T0122400.1	1	59.8046	58.9908	89.9459	Other proteins in EVs	nudix hydrolase homolog 19	AT5G20070.1	63.7	KVI11640.1	NADH pyrophosphatase-like, N-terminal [Cynara cardunculus var. scolymus]
CtAH12T0125200.1	2	51.3254	46.7555	72.3315	Other proteins in EVs	2-oxoglutarate dehydrogenase%2C E1 component	AT5G65750.1	79.922	XP_024967382.1	2-oxoglutarate dehydrogenase, mitochondrial-like [Cynara cardunculus var. scolymus] &gt;KVI11671.1 2-oxoglutarate dehydrogenase, E1 component [Cynara cardunculus var. scolymus]
CtAH12T0132500.1	1	1397.72	1603.13	1359.67	Other proteins in EVs	plant/protein (Protein of unknown function%2C DUF538)	AT1G56580.1	53.731	XP_024961291.1	uncharacterized protein At5g01610-like [Cynara cardunculus var. scolymus] &gt;KVH88688.1 Protein of unknown function DUF538 [Cynara cardunculus var. scolymus]
CtAH12T0133100.1	1	55.1403	43.133	0	Other proteins in EVs	Nucleic acid-binding%2C OB-fold-like protein	AT3G59980.1	66.327	KVH88701.1	Nucleic acid-binding, OB-fold [Cynara cardunculus var. scolymus]
CtAH12T0134900.1	1	165.416	155.865	197.407	Other proteins in EVs	ENHANCED DISEASE RESISTANCE protein (DUF1336)	AT5G35180.2	68.32	XP_024961244.1	protein ENHANCED DISEASE RESISTANCE 2-like isoform X2 [Cynara cardunculus var. scolymus] &gt;KVH88725.1 protein of unknown function DUF1336 [Cynara cardunculus var. scolymus]
CtAH12T0135600.1	1	271.064	208.026	205.079	Other proteins in EVs	temperature-induced lipocalin	AT5G58070.1	76.667	XP_023759931.1	temperature-induced lipocalin-1-like [Lactuca sativa] &gt;PLY88442.1 hypothetical protein LSAT_8X61201 [Lactuca sativa]
CtAH12T0135700.1	3	364.03	367.387	388.068	Other proteins in EVs	temperature-induced lipocalin	AT5G58070.1	76.882	XP_024961242.1	temperature-induced lipocalin-1-like [Cynara cardunculus var. scolymus]
CtAH12T0135800.1	1	129.211	205.265	125.42	Other proteins in EVs	temperature-induced lipocalin	AT5G58070.1	76.374	XP_031272581.1	temperature-induced lipocalin-1 [Pistacia vera]
CtAH12T0156400.1	1	6.30578	1.15392	6.39644	Other proteins in EVs	cycloartenol synthase 1	AT2G07050.1	56.757	XP_024967160.1	lupeol synthase-like [Cynara cardunculus var. scolymus]
CtAH12T0157700.1	1	47.3133	68.9463	22.2474	Other proteins in EVs	isoamylase 1	AT2G39930.1	72.727	XP_022037404.1	isoamylase 1, chloroplastic [Helianthus annuus] &gt;OTG24410.1 putative isoamylase 1 [Helianthus annuus]
CtAH12T0161700.1	4	130.906	141.568	127.899	Other proteins in EVs	alpha-glucan phosphorylase 2	AT3G46970.1	82.339	XP_024966715.1	alpha-glucan phosphorylase, H isozyme [Cynara cardunculus var. scolymus]
CtAH12T0168300.1	4	69.0063	72.1785	74.7373	Other proteins in EVs	UDP-XYL synthase 6	AT2G28760.4	88.663	XP_024968203.1	UDP-glucuronic acid decarboxylase 6 [Cynara cardunculus var. scolymus] &gt;XP_024968204.1 UDP-glucuronic acid decarboxylase 6 [Cynara cardunculus var. scolymus]
CtAH12T0185000.1	1	100.987	96.4868	125.877	Other proteins in EVs	NA	NA	NA	KAD5317491.1	hypothetical protein E3N88_17437 [Mikania micrantha]
CtAH12T0197800.1	1	55.4873	68.2928	60.8996	Other proteins in EVs	deoxyhypusine synthase	AT5G05920.1	80.435	XP_024967114.1	deoxyhypusine synthase isoform X1 [Cynara cardunculus var. scolymus] &gt;XP_024967115.1 deoxyhypusine synthase isoform X1 [Cynara cardunculus var. scolymus] &gt;XP_024967116.1 deoxyhypusine synthase isoform X1 [Cynara cardunculus var. scolymus]
CtAH12T0213400.1	2	33.1262	26.1646	28.0668	Other proteins in EVs	glutathione S-transferase phi 8	AT2G47730.2	45.455	KVI12466.1	Glutathione S-transferase/chloride channel, C-terminal [Cynara cardunculus var. scolymus]
CtAH12T0213400.3	1	60.8465	85.4602	79.8781	Other proteins in EVs	glutathione S-transferase phi 8	AT2G47730.2	45.455	KVI12466.1	Glutathione S-transferase/chloride channel, C-terminal [Cynara cardunculus var. scolymus]
CtAH12T0219200.1	1	303.093	458.218	324.381	Other proteins in EVs	S-adenosyl-L-methionine-dependent methyltransferases superfamily protein	AT3G63410.1	76.504	AJE70258.1	MPBQ methyltransferase [Carthamus tinctorius]
CtAH12T0220300.1	1	82.6092	114.932	155.698	Other proteins in EVs	sucrose synthase 3	AT4G02280.1	77.125	XP_024966536.1	sucrose synthase 2 [Cynara cardunculus var. scolymus] &gt;XP_024966538.1 sucrose synthase 2 [Cynara cardunculus var. scolymus]
CtAH12T0220600.1	3	203.619	201.107	213.778	Other proteins in EVs	fumarase 1	AT2G47510.3	86.842	XP_024966334.1	fumarate hydratase 1, mitochondrial [Cynara cardunculus var. scolymus]
CtAH12T0224900.1	2	38.3072	46.1205	26.153	Other proteins in EVs	Transketolase family protein	AT5G50850.1	80.315	XP_024990302.1	pyruvate dehydrogenase E1 component subunit beta-1, mitochondrial isoform X4 [Cynara cardunculus var. scolymus] &gt;KVI05749.1 hypothetical protein Ccrd_015879 [Cynara cardunculus var. scolymus]
CtAH01T0004100.1	1	26.5461	33.3303	35.0516	Other proteins in EVs	acetyl-CoA synthetase	AT5G36880.2	82.923	XP_024962724.1	acetyl-coenzyme A synthetase, chloroplastic/glyoxysomal [Cynara cardunculus var. scolymus]
CtAH01T0019300.1	2	262.66	225.837	204.324	Other proteins in EVs	S-adenosyl-L-methionine-dependent methyltransferases superfamily protein	AT4G01240.1	50.794	XP_024974929.1	uncharacterized protein LOC112513040 [Cynara cardunculus var. scolymus] &gt;KVI02615.1 putative S-adenosyl-L-methionine-dependent methyltransferase [Cynara cardunculus var. scolymus]
CtAH01T0058400.1	8	1401.15	1281.62	1321.17	Other proteins in EVs	ferredoxin-NADP[+]-oxidoreductase 2	AT1G20020.1	74.933	XP_024973997.1	ferredoxin--NADP reductase, leaf isozyme, chloroplastic-like [Cynara cardunculus var. scolymus] &gt;XP_024973998.1 ferredoxin--NADP reductase, leaf isozyme, chloroplastic-like [Cynara cardunculus var. scolymus] &gt;XP_024974000.1 ferredoxin--NADP reductase, leaf isozyme, chloroplastic-like [Cynara cardunculus var. scolymus] &gt;XP_024974001.1 ferredoxin--NADP reductase, leaf isozyme, chloroplasti…
CtAH01T0077300.1	4	311.087	318.32	381.108	Other proteins in EVs	hypothetical protein	AT5G37600.1	88.732	XP_024973660.1	glutamine synthetase nodule isozyme [Cynara cardunculus var. scolymus]
CtAH01T0089400.1	4	187.405	166.441	180.999	Other proteins in EVs	myo-inositol-1-phosphate synthase 3	AT5G10170.1	89.608	XP_024963898.1	inositol-3-phosphate synthase [Cynara cardunculus var. scolymus] &gt;KVH41929.1 Myo-inositol-1-phosphate synthase [Cynara cardunculus var. scolymus]
CtAH01T0162200.1	2	2528.35	2584.07	2755.54	Other proteins in EVs	tRNA-splicing ligase (DUF239)	AT1G55360.1	69.617	XP_024992698.1	uncharacterized protein LOC112526583 [Cynara cardunculus var. scolymus]
CtAH01T0167500.1	1	263.572	257.391	258.865	Other proteins in EVs	chlorophyll A/B binding protein 1	AT1G29930.1	86.466	XP_024992615.1	chlorophyll a-b binding protein of LHCII type 1-like [Cynara cardunculus var. scolymus] &gt;KVH89355.1 Chlorophyll A-B binding protein [Cynara cardunculus var. scolymus]
CtAH01T0178400.1	1	477.327	487.988	499.757	Other proteins in EVs	cystatin B	AT3G12490.2	51.837	XP_024962103.1	cysteine proteinase inhibitor 12-like isoform X1 [Cynara cardunculus var. scolymus]
CtAH01T0209400.1	7	9863.16	10154.2	9192.6	Other proteins in EVs	TRICHOME BIREFRINGENCE-LIKE 38	AT1G29050.1	60.58	XP_024992676.1	protein trichome birefringence-like 38 [Cynara cardunculus var. scolymus]
CtAH01T0241400.1	2	44.3992	25.6184	23.6928	Other proteins in EVs	Thiolase family protein	AT5G47720.4	76.601	XP_024961623.1	acetyl-CoA acetyltransferase, cytosolic 1 [Cynara cardunculus var. scolymus] &gt;KVH88504.1 Thiolase [Cynara cardunculus var. scolymus]
CtAH02T0001800.1	1	5.52592	16.074	134.817	Other proteins in EVs	photosystem II reaction center protein A	ATCG00020.1	99.685	YP_001468288.1	photosystem II protein D1 [Ipomoea purpurea] &gt;YP_009128371.1 photosystem II protein D1 (chloroplast) [Ipomoea batatas] &gt;YP_009295084.1 photosystem II protein D1 (chloroplast) [Ipomoea nil] &gt;YP_009364650.1 photosystem II protein D1 (plastid) [Ipomoea trifida] &gt;YP_009491535.1 PsbA (chloroplast) [Ipomoea hederacea] &gt;YP_009491620.1 PsbA (chloroplast) [Ipomoea lacunosa] &gt;YP_009491705…
CtAH02T0046700.4	5	606.986	598.571	520.898	Other proteins in EVs	DNA binding / DNA-directed RNA polymerase	AT5G23710.1	42.672	XP_024993651.1	DNA-directed RNA polymerase III subunit RPC6 [Cynara cardunculus var. scolymus] &gt;XP_024993652.1 DNA-directed RNA polymerase III subunit RPC6 [Cynara cardunculus var. scolymus] &gt;XP_024993653.1 DNA-directed RNA polymerase III subunit RPC6 [Cynara cardunculus var. scolymus] &gt;XP_024993654.1 DNA-directed RNA polymerase III subunit RPC6 [Cynara cardunculus var. scolymus]
CtAH02T0055400.1	4	233.708	355.27	318.707	Other proteins in EVs	sulfoquinovosyldiacylglycerol 1	AT4G33030.1	76.653	XP_024993801.1	UDP-sulfoquinovose synthase, chloroplastic [Cynara cardunculus var. scolymus] &gt;KVH95078.1 NAD-dependent epimerase/dehydratase [Cynara cardunculus var. scolymus]
CtAH02T0070100.1	3	431.237	436.015	391.219	Other proteins in EVs	cytochrome P450%2C family 86%2C subfamily C%2C polypeptide 1	AT1G24540.1	52.772	KVH95653.1	cytochrome P450 [Cynara cardunculus var. scolymus]
CtAH02T0134400.1	15	893.208	904.689	948.35	Other proteins in EVs	Purple acid phosphatases superfamily protein	AT1G13750.1	58.333	KAC9391489.1	hypothetical protein E3N88_45913 [Mikania micrantha]
CtAH02T0138500.1	1	580.123	434.957	524.993	Other proteins in EVs	GroES-like family protein	AT1G23100.1	77.32	XP_024994400.1	10 kDa chaperonin, mitochondrial-like [Cynara cardunculus var. scolymus]
CtAH02T0194500.1	2	368.474	477.777	496.146	Other proteins in EVs	ribulose-bisphosphate carboxylase	ATCG00490.1	78.947	CCA94657.1	ribulose-1,5-bisphosphate carboxylase/oxygenase large subunit, partial (plastid) [Centaurea bracteata]
CtAH03T0001500.1	1	193.004	231.658	154.927	Other proteins in EVs	thiazole biosynthetic enzyme%2C chloroplast (ARA6) (THI1) (THI4)	AT5G54770.1	77.966	XP_023729575.1	thiamine thiazole synthase, chloroplastic-like [Lactuca sativa] &gt;PLY77133.1 hypothetical protein LSAT_7X107941 [Lactuca sativa]
CtAH03T0005800.1	1	107.948	152.412	134.875	Other proteins in EVs	aldehyde dehydrogenase 5F1	AT1G79440.1	74.194	XP_024966858.1	succinate-semialdehyde dehydrogenase, mitochondrial [Cynara cardunculus var. scolymus] &gt;KVI10235.1 Aldehyde dehydrogenase, conserved site-containing protein [Cynara cardunculus var. scolymus]
CtAH03T0031800.1	31	1223.79	1217.15	1210.64	Other proteins in EVs	phosphoenolpyruvate carboxylase 3	AT3G14940.2	87.707	XP_024966401.1	phosphoenolpyruvate carboxylase 1 [Cynara cardunculus var. scolymus]
CtAH03T0033900.1	3	183.775	224.783	145.885	Other proteins in EVs	gamma-glutamyl hydrolase 2	AT1G78680.1	65.029	XP_023765376.1	gamma-glutamyl hydrolase 2-like [Lactuca sativa] &gt;PLY98312.1 hypothetical protein LSAT_7X102180 [Lactuca sativa]
CtAH03T0035500.1	2	25707.7	19364	18964.4	Other proteins in EVs	TRICHOME BIREFRINGENCE-LIKE 41	AT3G14850.1	52.941	XP_024968221.1	protein trichome birefringence-like 41 isoform X2 [Cynara cardunculus var. scolymus]
CtAH03T0035600.1	2	2347.61	2177.7	2256.61	Other proteins in EVs	TRICHOME BIREFRINGENCE-LIKE 41	AT3G14850.1	66.423	XP_024968220.1	protein trichome birefringence-like 41 isoform X1 [Cynara cardunculus var. scolymus]
CtAH03T0040500.1	16	6593.74	6520.07	6331.38	Other proteins in EVs	Aldolase-type TIM barrel family protein	AT3G14420.2	84.81	XP_024968240.1	(S)-2-hydroxy-acid oxidase GLO1 [Cynara cardunculus var. scolymus] &gt;XP_024968241.1 (S)-2-hydroxy-acid oxidase GLO1 [Cynara cardunculus var. scolymus]
CtAH03T0041900.1	2	540.764	641.744	623.369	Other proteins in EVs	PSI type III chlorophyll a/b-binding protein	AT1G61520.2	91.346	KVI10584.1	Chlorophyll A-B binding protein, partial [Cynara cardunculus var. scolymus]
CtAH03T0043100.1	5	271.286	353.293	277.29	Other proteins in EVs	ADP glucose pyrophosphorylase 1	AT5G48300.1	89.565	XP_024966776.1	glucose-1-phosphate adenylyltransferase small subunit, chloroplastic/amyloplastic [Cynara cardunculus var. scolymus]
CtAH03T0048100.1	5	135.721	137.855	113.225	Other proteins in EVs	Thiolase family protein	AT5G47720.4	75.98	XP_024966347.1	acetyl-CoA acetyltransferase, cytosolic 1-like [Cynara cardunculus var. scolymus]
CtAH03T0078100.1	3	44565.2	45835.6	42736.7	Other proteins in EVs	PLC-like phosphodiesterases superfamily protein	AT3G19310.1	66.667	XP_024967226.1	PI-PLC X domain-containing protein At5g67130 [Cynara cardunculus var. scolymus]
CtAH03T0099400.1	8	477.446	451.037	395.246	Other proteins in EVs	Galactose mutarotase-like superfamily protein	AT5G57330.1	75.087	XP_023761143.1	putative glucose-6-phosphate 1-epimerase [Lactuca sativa]
CtAH03T0119400.1	1	101.078	77.5772	122.75	Other proteins in EVs	ATP phosphoribosyl transferase 2	AT1G09795.1	69.43	XP_024965612.1	ATP phosphoribosyltransferase 2, chloroplastic-like [Cynara cardunculus var. scolymus] &gt;XP_024965613.1 ATP phosphoribosyltransferase 2, chloroplastic-like [Cynara cardunculus var. scolymus] &gt;KVI11043.1 ATP phosphoribosyltransferase, catalytic domain-containing protein [Cynara cardunculus var. scolymus]
CtAH03T0152600.1	6	214.551	210.866	202.807	Other proteins in EVs	NAD-dependent malic enzyme 2	AT4G00570.1	76.105	XP_024996214.1	NAD-dependent malic enzyme 59 kDa isoform, mitochondrial-like [Cynara cardunculus var. scolymus]
CtAH03T0163600.1	4	1123.3	1065.36	1070.48	Other proteins in EVs	N-terminal nucleophile aminohydrolases (Ntn hydrolases) superfamily protein	AT3G60820.3	84.305	XP_024996496.1	proteasome subunit beta type-1 [Cynara cardunculus var. scolymus]
CtAH03T0164500.1	5	13141.7	11105.1	12156.5	Other proteins in EVs	Transketolase	AT2G45290.2	81.497	XP_024996863.1	transketolase, chloroplastic-like [Cynara cardunculus var. scolymus]
CtAH03T0200100.1	2	53.1426	56.1642	84.7697	Other proteins in EVs	Coproporphyrinogen III oxidase	AT1G03475.1	78.495	XP_024958815.1	oxygen-dependent coproporphyrinogen-III oxidase, chloroplastic [Cynara cardunculus var. scolymus]
CtAH03T0215000.1	24	3493.69	3510.01	3515.31	Other proteins in EVs	glycine decarboxylase P-protein 1	AT4G33010.1	83.973	XP_024996027.1	glycine dehydrogenase (decarboxylating) A, mitochondrial [Cynara cardunculus var. scolymus]
CtAH03T0231800.1	1	115.457	76.6043	55.7189	Other proteins in EVs	inosine-uridine preferring nucleoside hydrolase family protein	AT5G18860.2	57.742	XP_023758658.1	uncharacterized protein LOC111907097 isoform X1 [Lactuca sativa] &gt;PLY89351.1 hypothetical protein LSAT_5X54940 [Lactuca sativa]
CtAH03T0239500.1	7	158.54	143.834	131.018	Other proteins in EVs	inosine-uridine preferring nucleoside hydrolase family protein	AT5G18860.2	49.578	XP_024996828.1	uncharacterized protein LOC112529702 [Cynara cardunculus var. scolymus]
CtAH03T0243800.1	1	524.383	539.652	459.945	Other proteins in EVs	Cyclase family protein	AT4G34180.1	66.981	KVH91632.1	putative cyclase [Cynara cardunculus var. scolymus]
CtAH03T0272400.1	2	465.129	555.608	501.099	Other proteins in EVs	vacuolar H+-ATPase subunit E isoform 3	AT1G64200.2	77.333	XP_024996273.1	V-type proton ATPase subunit E-like [Cynara cardunculus var. scolymus]
CtAH03T0296300.1	6	285.577	234.365	264.89	Other proteins in EVs	mitochondrial lipoamide dehydrogenase 1	AT1G48030.2	80.392	XP_024985116.1	dihydrolipoyl dehydrogenase, mitochondrial-like isoform X5 [Cynara cardunculus var. scolymus]
CtAH03T0300700.1	8	608.839	640.98	643.799	Other proteins in EVs	alanine:glyoxylate aminotransferase	AT2G13360.2	80.737	XP_024985611.1	serine--glyoxylate aminotransferase isoform X1 [Cynara cardunculus var. scolymus]
CtAH03T0306100.1	2	10.2209	9.1938	14.2118	Other proteins in EVs	acylaminoacyl-peptidase-like protein	AT4G14570.1	60.61	XP_024961129.1	acylamino-acid-releasing enzyme [Cynara cardunculus var. scolymus] &gt;XP_024961131.1 acylamino-acid-releasing enzyme [Cynara cardunculus var. scolymus]
CtAH04T0004400.1	7	1865.73	1979.39	1766.34	Other proteins in EVs	expansin-like A1	AT3G45970.2	65.333	XP_024990868.1	expansin-like A1 [Cynara cardunculus var. scolymus] &gt;KVI04029.1 Barwin-like endoglucanase [Cynara cardunculus var. scolymus]
CtAH04T0043500.1	2	389.619	348.6	401.866	Other proteins in EVs	FASCICLIN-like arabinogalactan protein 13 precursor	AT5G44130.1	56.279	XP_024991446.1	fasciclin-like arabinogalactan protein 13 [Cynara cardunculus var. scolymus]
CtAH04T0078100.1	4	411.676	388.83	431.555	Other proteins in EVs	ATP phosphoribosyl transferase 2	AT1G09795.1	73.368	XP_024961526.1	ATP phosphoribosyltransferase 1, chloroplastic-like [Cynara cardunculus var. scolymus] &gt;KVH88548.1 ATP phosphoribosyltransferase, catalytic domain-containing protein [Cynara cardunculus var. scolymus]
CtAH04T0097400.1	19	306449	348616	323605	Other proteins in EVs	ribulose-bisphosphate carboxylase	ATCG00490.1	65.957	THU42316.1	hypothetical protein C4D60_Mb00t14140 [Musa balbisiana]
CtAH04T0101800.1	11	784.033	755.789	801.888	Other proteins in EVs	ADP glucose pyrophosphorylase 1	AT5G48300.1	89.542	XP_024987568.1	glucose-1-phosphate adenylyltransferase small subunit, chloroplastic/amyloplastic-like [Cynara cardunculus var. scolymus]
CtAH04T0147800.1	4	219.431	212.913	231.591	Other proteins in EVs	TRICHOME BIREFRINGENCE-LIKE 38	AT1G29050.1	51.895	XP_024987485.1	protein trichome birefringence-like 38 [Cynara cardunculus var. scolymus]
CtAH04T0163100.1	3	80.0566	74.6218	96.3586	Other proteins in EVs	arginase	AT4G08900.1	85.352	XP_024987442.1	arginase 1, mitochondrial isoform X2 [Cynara cardunculus var. scolymus] &gt;XP_024987443.1 arginase 1, mitochondrial isoform X2 [Cynara cardunculus var. scolymus] &gt;KVH97108.1 Ureohydrolase [Cynara cardunculus var. scolymus]
CtAH04T0164900.1	13	684.363	625.819	666.133	Other proteins in EVs	D-arabinono-1%2C4-lactone oxidase family protein	AT2G46760.1	60.627	XP_024989134.1	probable L-gulonolactone oxidase 4 [Cynara cardunculus var. scolymus]
CtAH04T0194200.1	9	447.599	464.162	507.522	Other proteins in EVs	carotenoid cleavage dioxygenase 1	AT3G63520.1	77.799	XP_024987303.1	carotenoid 9,10(9&apos;,10&apos;)-cleavage dioxygenase 1 [Cynara cardunculus var. scolymus]
CtAH04T0195000.1	8	108624	90811.8	86960.5	Other proteins in EVs	Ribulose bisphosphate carboxylase (small chain) family protein	AT5G38410.1	75	XP_024987679.1	ribulose bisphosphate carboxylase small chain 2, chloroplastic-like [Cynara cardunculus var. scolymus]
CtAH04T0195100.1	1	335.263	366.589	346.844	Other proteins in EVs	Ribulose bisphosphate carboxylase (small chain) family protein	AT5G38420.1	74.444	XP_024987679.1	ribulose bisphosphate carboxylase small chain 2, chloroplastic-like [Cynara cardunculus var. scolymus]
CtAH04T0195900.1	5	262.775	301.518	245.462	Other proteins in EVs	alpha-N-acetylglucosaminidase family / NAGLU family	AT5G13690.1	61.204	XP_024988126.1	alpha-N-acetylglucosaminidase [Cynara cardunculus var. scolymus]
CtAH04T0197100.1	6	1424.23	1714.53	1983.76	Other proteins in EVs	photosystem I subunit F	AT1G31330.1	72.489	XP_024987601.1	photosystem I reaction center subunit III, chloroplastic [Cynara cardunculus var. scolymus] &gt;KVH97336.1 Photosystem I PsaF, reaction centre subunit III [Cynara cardunculus var. scolymus]
CtAH04T0238500.1	1	24396.2	26350.9	25311.3	Other proteins in EVs	expansin A1	AT1G69530.1	83.2	XP_024987290.1	expansin-A1 [Cynara cardunculus var. scolymus] &gt;KVH97784.1 Barwin-like endoglucanase [Cynara cardunculus var. scolymus]
CtAH04T0245700.1	6	485.632	490.856	429.418	Other proteins in EVs	carbonic anhydrase 2	AT5G14740.9	71.2	PWA90212.1	hypothetical protein CTI12_AA103160 [Artemisia annua]
CtAH04T0250300.1	14	940.522	1001.67	962.206	Other proteins in EVs	glyceraldehyde-3-phosphate dehydrogenase C2	AT1G13440.1	92.537	AID52923.1	cytosolic glyceraldehyde-3-phosphate dehydrogenase [Carthamus tinctorius]
CtAH05T0000900.1	18	2384.09	2189.37	2324.06	Other proteins in EVs	sucrose synthase 4	AT3G43190.2	79.752	XP_024979239.1	sucrose synthase [Cynara cardunculus var. scolymus]
CtAH05T0012800.1	10	416.154	374.005	407.564	Other proteins in EVs	aldehyde dehydrogenase 2C4	AT3G24503.1	64.407	KVH93912.1	Aldehyde dehydrogenase, conserved site-containing protein, partial [Cynara cardunculus var. scolymus]
CtAH05T0015400.1	2	251.343	194.604	235.533	Other proteins in EVs	aldehyde dehydrogenase 2C4	AT3G24503.1	68.293	XP_024979209.1	aldehyde dehydrogenase family 2 member C4-like isoform X1 [Cynara cardunculus var. scolymus]
CtAH05T0020700.1	4	153.585	212.589	162.562	Other proteins in EVs	HAD superfamily%2C subfamily IIIB acid phosphatase	AT4G29260.1	59.624	XP_024979642.1	acid phosphatase 1-like [Cynara cardunculus var. scolymus] &gt;KVH93852.1 Acid phosphatase (Class B) [Cynara cardunculus var. scolymus]
CtAH05T0032100.1	12	612.226	595.361	631.834	Other proteins in EVs	purple acid phosphatase 26	AT5G34850.1	73.448	XP_024979328.1	bifunctional purple acid phosphatase 26 [Cynara cardunculus var. scolymus] &gt;XP_024979329.1 bifunctional purple acid phosphatase 26 [Cynara cardunculus var. scolymus] &gt;KVH93755.1 Iron/zinc purple acid phosphatase-like C-terminal domain-containing protein [Cynara cardunculus var. scolymus]
CtAH05T0032900.1	1	129.181	107.164	110.183	Other proteins in EVs	Inorganic H pyrophosphatase family protein	AT1G15690.1	89.15	XP_024979272.1	pyrophosphate-energized vacuolar membrane proton pump-like [Cynara cardunculus var. scolymus]
CtAH05T0052500.1	10	12986.4	13679.3	13853.7	Other proteins in EVs	glutamine synthetase 2	AT5G35630.2	82.87	XP_024979224.1	glutamine synthetase, chloroplastic [Cynara cardunculus var. scolymus]
CtAH05T0057500.1	1	37.3204	38.5996	0	Other proteins in EVs	ribulose-bisphosphate carboxylase	ATCG00490.1	63.75	OMP10484.1	hypothetical protein CCACVL1_00945 [Corchorus capsularis]
CtAH05T0059700.1	4	165.381	171.496	173.928	Other proteins in EVs	O-acetylserine (thiol) lyase (OAS-TL) isoform A1	AT4G14880.3	85.22	KVH88514.1	Cysteine synthase A [Cynara cardunculus var. scolymus]
CtAH05T0082300.1	6	499.207	594.985	617.739	Other proteins in EVs	beta-ureidopropionase	AT5G64370.1	81.047	XP_024979734.1	beta-ureidopropionase [Cynara cardunculus var. scolymus] &gt;KVH93384.1 Carbon-nitrogen hydrolase [Cynara cardunculus var. scolymus]
CtAH05T0105600.2	5	192.063	215.512	219.704	Other proteins in EVs	glutathione S-transferase TAU 25	AT1G17180.1	67.327	XP_024979619.1	probable glutathione S-transferase [Cynara cardunculus var. scolymus] &gt;KVH93193.1 Glutathione S-transferase/chloride channel, C-terminal [Cynara cardunculus var. scolymus]
CtAH05T0114800.1	3	1777.03	1735.46	1665.64	Other proteins in EVs	SOUL heme-binding family protein	AT1G17100.1	64.249	XP_024979527.1	heme-binding protein 2 [Cynara cardunculus var. scolymus] &gt;KVH93117.1 hypothetical protein Ccrd_004829 [Cynara cardunculus var. scolymus]
CtAH05T0118000.1	6	416.287	387.707	421.373	Other proteins in EVs	Lactate/malate dehydrogenase family protein	AT1G53240.1	85.044	XP_024979399.1	malate dehydrogenase, mitochondrial [Cynara cardunculus var. scolymus] &gt;KVH93131.1 Lactate dehydrogenase/glycoside hydrolase, family 4, C-terminal [Cynara cardunculus var. scolymus]
CtAH05T0127000.1	11	890.476	1130.72	1142.22	Other proteins in EVs	transmembrane protein%2C putative (Protein of unknown function%2C DUF642)	AT5G11420.1	67.297	XP_024979320.1	uncharacterized protein LOC112516488 [Cynara cardunculus var. scolymus] &gt;KVH93023.1 Protein of unknown function DUF642 [Cynara cardunculus var. scolymus]
CtAH05T0133300.1	1	643.912	1083.78	1051.15	Other proteins in EVs	delta tonoplast integral protein	AT3G16240.1	84.615	XP_024979314.1	aquaporin TIP2-1 [Cynara cardunculus var. scolymus]
CtAH05T0133500.1	22	3455.33	3059.45	3279.33	Other proteins in EVs	TCP-1/cpn60 chaperonin family protein	AT5G56500.1	84.683	XP_024978921.1	ruBisCO large subunit-binding protein subunit beta, chloroplastic [Cynara cardunculus var. scolymus] &gt;XP_024978922.1 ruBisCO large subunit-binding protein subunit beta, chloroplastic [Cynara cardunculus var. scolymus]
[truncated: 152 more rows]
