# Supplementary material for: Localization and Functional Analysis of CtLTP8, an Extracellular Vesicle Protein That Enhances Resistance to Botrytis cinerea in Safflower
Source: Plants (Basel). 2026 May 16;15(10):1527. doi: 10.3390/plants15101527 (PMC13210472; doi:10.3390/plants15101527)
Supplement: Supplementary file 1 [file plants-15-01527-s001.zip › Supplementary Table S4 Primers.xlsx]

## Sheet: Table S4
Supplementary Table S4 Primers
CtLTP8-F	acgggggactcttgaccatggATGGCATCCAAGTCATGTTTTGG	For constructing CtLTP8 overexpression vectors
CtLTP8-R	aagttcttctcctttactagtTGGTACAATATATCTCCCACACTTCTT
AtTET8-F	AACACGGGGGACTTTGCAACatggctcgttgtagcaacaatctcgtag	For constructing mscarlet marker vectors
AtTET8-R	CCGCTGTACAaggcttatatccgtaggtacgggaataac
GFP-R	CAAACTTGACTTCAGCACGTGTC	For detecting positive clones
CtLTP8-RT-F	TACCCAAACTTTCCTCACCGAA	For RT-qPCR testing
CtLTP8-RT-R	ACATGGGTGGTACCTTAGCC
CtEF1α-RT-F	GTGGTGGGCATCCATCTTGTT	For RT-qPCR testing
CtEF1α-RT-R	TACCTCCCAGGCTGATTGTG
